# Supplementary material for: Gene expression profiling enables refined parcellation of cortical layers in the heterogeneous human cerebral cortex
Source: Genome Med. 2026 Jul 8;18:104. doi: 10.1186/s13073-026-01704-z (PMC13360882; doi:10.1186/s13073-026-01704-z)
Supplement: Supplementary file 1 — Supplementary Material 1. Supplementary tables. (Table S1-S4) [file 13073_2026_1704_MOESM1_ESM.xlsx]

## Sheet: Table S1
Table S1: Sample Information
chip-ID	rawID	age	sex	brain_region	disease	Type	Group	donor_id
GroupⅠ-1	T756	13Y	M	TL	Epilepsy, with Neuronal Disarray and Loss of Polarity	Epilepsy	GroupⅠ	donor1
GroupⅠ-2	T928	34Y	M	PL	Ependymoma, WHO Grade 3	Tumor	GroupⅠ	donor2
GroupⅠ-3	T989	11Y	F	PL	Tumor of the Right Lateral Ventricle; Hydrocephalus	Tumor	GroupⅠ	donor3
GroupⅠ-4	T993	25Y	M	TL	Epilepsy, with Hippocampal Sclerosis	Epilepsy	GroupⅠ	donor4
GroupⅠ-5	T996	3Y	F	PL	Right Parietal Lobe Epilepsy	Epilepsy	GroupⅠ	donor5
GroupⅡ-2	T906	20Y	F	PL	Central Neurocytoma of the Right Ventricle, WHO Grade 2	Tumor	GroupⅡ	donor7
GroupⅡ-1	T814	30Y	F	FL	Meningioma, epithelial type, WHO Grade 1	Tumor	GroupⅡ	donor6
GroupⅡ-3	T808	53Y	M	OL	Metastatic Poorly Differentiated Squamous Cell Carcinoma	Cancer	GroupⅡ	donor8
GroupⅡ-4	T809	53Y	M	OL	Metastatic Poorly Differentiated Squamous Cell Carcinoma	Cancer	GroupⅡ	donor8
GroupⅡ-5	T758	57Y	M	TL	Glioblastoma, WHO Grade 4	Tumor	GroupⅡ	donor9
GroupⅢ-1	T716	68Y	M	TL	Solitary Fibrous Tumor, WHO Grade 2	Tumor	GroupⅢ	donor10
GroupⅢ-2	T734	77Y	F	PL	Glioblastoma, WHO Grade 4: IDH1-negative	Tumor	GroupⅢ	donor11
GroupⅢ-3	T760	35Y	M	PL	Glioblastoma, WHO Grade 4	Tumor	GroupⅢ	donor12
GroupⅢ-4	T806	50Y	F	TL	Meningioma, fibrous type, WHO Grade 1	Tumor	GroupⅢ	donor13
GroupⅢ-5	T976	68Y	M	TL	Solitary Fibrous Tumor, WHO Grade 2	Tumor	GroupⅢ	donor14

## Sheet: Tbale S2
Table S2: Quality control of different bin sizes
Bin size	mean_nCount	mean_nFeature
BIN50	2291.63	1169.77
BIN100	9080.8	3291.35
BIN150	20254.5	5414.73
BIN200	35667.8	7273.86
BIN300	78806.8	10174.3

## Sheet: Table S3
Table S3: sublayer marker genes
gene	Sublayer	Layer
AEBP1	L1_a	L1
AGT	L1_a	L1
AHNAK	L1_a	L1
AL031056.1	L1_a	L1
AL049839.2	L1_a	L1
AL358113.1	L1_a	L1
ANXA2	L1_a	L1
APLNR	L1_a	L1
AQP4	L1_a	L1
BNC2	L1_a	L1
BTG2	L1_a	L1
C1R	L1_a	L1
CALD1	L1_a	L1
CAVIN1	L1_a	L1
CCL2	L1_a	L1
CCN1	L1_a	L1
CD44	L1_a	L1
CD74	L1_a	L1
CD81	L1_a	L1
CEMIP	L1_a	L1
CLU	L1_a	L1
COL18A1	L1_a	L1
COL1A2	L1_a	L1
COL6A3	L1_a	L1
COLEC12	L1_a	L1
CYP1B1	L1_a	L1
DBI	L1_a	L1
DCLK2	L1_a	L1
DCN	L1_a	L1
EMP1	L1_a	L1
F3	L1_a	L1
FBLN1	L1_a	L1
FN1	L1_a	L1
FOS	L1_a	L1
FOSB	L1_a	L1
GFAP	L1_a	L1
GSN	L1_a	L1
IFITM3	L1_a	L1
IGF2	L1_a	L1
ISLR	L1_a	L1
ITGB4	L1_a	L1
JUNB	L1_a	L1
LAMA2	L1_a	L1
LINC01411	L1_a	L1
LPP	L1_a	L1
MCL1	L1_a	L1
MLC1	L1_a	L1
MSX1	L1_a	L1
MT2A	L1_a	L1
MYL9	L1_a	L1
MYOF	L1_a	L1
NEAT1	L1_a	L1
NR4A1	L1_a	L1
NR4A3	L1_a	L1
PI16	L1_a	L1
PLAUR	L1_a	L1
PLEC	L1_a	L1
PTGDS	L1_a	L1
PTN	L1_a	L1
S100A6	L1_a	L1
S100B	L1_a	L1
SAMD4A	L1_a	L1
SERPINE1	L1_a	L1
SFRP2	L1_a	L1
SLC16A9	L1_a	L1
SLC6A13	L1_a	L1
SLC7A11	L1_a	L1
SNORC	L1_a	L1
SPARC	L1_a	L1
SVIL	L1_a	L1
TIMP3	L1_a	L1
VCAM1	L1_a	L1
VCL	L1_a	L1
VIM	L1_a	L1
ZFP36	L1_a	L1
ZFP36L1	L1_a	L1
AC034206.1	L1_b	L1
ADARB2	L1_b	L1
CNR1	L1_b	L1
CXCL14	L1_b	L1
DLX6-AS1	L1_b	L1
NR2F2	L1_b	L1
RELN	L1_b	L1
RGS12	L1_b	L1
WIF1	L1_b	L1
AC092143.1	L3_b	L3
AC138430.1	L3_b	L3
ATP1A1	L3_b	L3
BHLHE22	L3_b	L3
CABP1	L3_b	L3
COL5A2	L3_b	L3
LMO4	L3_b	L3
MET	L3_b	L3
NEFL	L3_b	L3
NEFM	L3_b	L3
SLC30A3	L3_b	L3
SNCG	L3_b	L3
STMN2	L3_b	L3
CRIP2	L3_a	L3
DDRGK1	L3_a	L3
DGKB	L3_a	L3
ENC1	L3_a	L3
FREM3	L3_a	L3
GLRA3	L3_a	L3
GRIA4	L3_a	L3
HOPX	L3_a	L3
HS6ST3	L3_a	L3
ITPKA	L3_a	L3
LAMP5	L3_a	L3
LRRTM4	L3_a	L3
NECTIN3	L3_a	L3
NGEF	L3_a	L3
PHYHIP	L3_a	L3
SERPINE2	L3_a	L3
TMOD1	L3_a	L3
YJEFN3	L3_a	L3
AC008415.1	L5_a	L5
AC060765.2	L5_a	L5
AC109466.1	L5_a	L5
C1R	L5_a	L5
CASC15	L5_a	L5
CXXC4	L5_a	L5
DPY19L1	L5_a	L5
HPCA	L5_a	L5
IL1RAPL2	L5_a	L5
NREP	L5_a	L5
NRN1	L5_a	L5
PAK1	L5_a	L5
PCP4	L5_a	L5
PCP4L1	L5_a	L5
RORB	L5_a	L5
STMN1	L5_a	L5
TMSB10	L5_a	L5
TRABD2A	L5_a	L5
TSHZ2	L5_a	L5
TTC9B	L5_a	L5
UBE2QL1	L5_a	L5
BSN	L6_a	L6
CCK	L6_a	L6
CLSTN2	L6_a	L6
CPLX2	L6_a	L6
CPNE5	L6_a	L6
CRTAC1	L6_a	L6
DIRAS2	L6_a	L6
GNG2	L6_a	L6
HS3ST2	L6_a	L6
MAP2K1	L6_a	L6
NEFL	L6_a	L6
NPTX1	L6_a	L6
NR4A2	L6_a	L6
NTNG2	L6_a	L6
PPP1R1A	L6_a	L6
SLC17A7	L6_a	L6
SLIT1	L6_a	L6
SMIM32	L6_a	L6
SNCA	L6_a	L6
SYNPR	L6_a	L6
SYT1	L6_a	L6
SYT4	L6_a	L6
TBR1	L6_a	L6
THY1	L6_a	L6
TMEM155	L6_a	L6
AC090204.1	WM_a	WM
AATK	WM	WM
ABCA2	WM	WM
ABCA8	WM	WM
ABHD17B	WM	WM
AC004925.1	WM	WM
AC006059.1	WM	WM
AC008571.2	WM	WM
AC008695.1	WM	WM
AC012405.1	WM	WM
AC012494.1	WM	WM
AC012651.1	WM	WM
AC016597.1	WM	WM
AC018647.1	WM	WM
AC026316.4	WM	WM
AC027644.4	WM	WM
AC079352.1	WM	WM
AC092958.1	WM	WM
AC093010.3	WM	WM
AC093330.1	WM	WM
AC093423.3	WM	WM
AC096564.1	WM	WM
AC131160.1	WM	WM
ACER3	WM	WM
ADAMTS4	WM	WM
ADD3	WM	WM
AFMID	WM	WM
AGAP1	WM	WM
AGTPBP1	WM	WM
AIF1L	WM	WM
AL033523.1	WM	WM
AL133304.3	WM	WM
AL160272.2	WM	WM
AL358113.1	WM	WM
ALCAM	WM	WM
AMER2	WM	WM
AMOTL2	WM	WM
ANKIB1	WM	WM
ANKRD40	WM	WM
ANKRD44	WM	WM
ANLN	WM	WM
ANO4	WM	WM
ANP32B	WM	WM
AOPEP	WM	WM
AP001324.1	WM	WM
APBB2	WM	WM
APLNR	WM	WM
APOD	WM	WM
AQP1	WM	WM
ARAP2	WM	WM
ARHGAP1	WM	WM
ARHGAP21	WM	WM
ARID4B	WM	WM
ASPA	WM	WM
ATG4C	WM	WM
ATP10B	WM	WM
B3GAT2	WM	WM
BACE1	WM	WM
BAZ2B	WM	WM
BBX	WM	WM
BCAS1	WM	WM
BIN1	WM	WM
BOK	WM	WM
C10orf90	WM	WM
C1orf198	WM	WM
C1QTNF3-AMACR	WM	WM
C21orf91	WM	WM
CARNS1	WM	WM
CAVIN1	WM	WM
CBR1	WM	WM
CCDC88A	WM	WM
CCP110	WM	WM
CD22	WM	WM
CD82	WM	WM
CD9	WM	WM
CDC14B	WM	WM
CDC42EP1	WM	WM
CDH19	WM	WM
CDK18	WM	WM
CDK19	WM	WM
CDK2AP1	WM	WM
CECR2	WM	WM
CENPB	WM	WM
CERCAM	WM	WM
CERS2	WM	WM
CFL2	WM	WM
CHADL	WM	WM
CHD7	WM	WM
CLDN11	WM	WM
CLDND1	WM	WM
CLIC4	WM	WM
CLIP2	WM	WM
CLMN	WM	WM
CMTM5	WM	WM
CNDP1	WM	WM
CNP	WM	WM
CNTN2	WM	WM
CNTNAP4	WM	WM
COL4A5	WM	WM
COLGALT2	WM	WM
CPB2-AS1	WM	WM
CPM	WM	WM
CREB5	WM	WM
CRYAB	WM	WM
CSRP1	WM	WM
CTNNA1	WM	WM
CTNNA3	WM	WM
CTSH	WM	WM
CUEDC1	WM	WM
CYP20A1	WM	WM
CYP27A1	WM	WM
DAAM2	WM	WM
DAPK2	WM	WM
DBI	WM	WM
DENND5A	WM	WM
DEPTOR	WM	WM
DIP2B	WM	WM
DLEU2	WM	WM
DLG1	WM	WM
DNM2	WM	WM
DNM3	WM	WM
DOCK1	WM	WM
DOCK10	WM	WM
DOCK4	WM	WM
DOCK5	WM	WM
DPF3	WM	WM
DPYD	WM	WM
DPYSL5	WM	WM
DST	WM	WM
DYNC1I2	WM	WM
DYNC1LI2	WM	WM
EDIL3	WM	WM
EEF1A1	WM	WM
EFHD1	WM	WM
EFS	WM	WM
EIF5B	WM	WM
ELMO1	WM	WM
ELOVL1	WM	WM
EMC10	WM	WM
ENDOD1	WM	WM
ENOSF1	WM	WM
ENPP2	WM	WM
EPB41L2	WM	WM
EPN2	WM	WM
ERBB3	WM	WM
ERBIN	WM	WM
ERMN	WM	WM
EVA1C	WM	WM
EVI2A	WM	WM
EXOC6B	WM	WM
FA2H	WM	WM
FADS1	WM	WM
FAM107B	WM	WM
FAM124A	WM	WM
FAM13C	WM	WM
FAM222A	WM	WM
FAM53B	WM	WM
FARP2	WM	WM
FAXDC2	WM	WM
FBXL7	WM	WM
FBXO7	WM	WM
FEZ1	WM	WM
FGF1	WM	WM
FGFR2	WM	WM
FHIT	WM	WM
FMNL2	WM	WM
FNBP1	WM	WM
FOLH1	WM	WM
FRMD4B	WM	WM
FRMD5	WM	WM
FRYL	WM	WM
FTH1	WM	WM
FTL	WM	WM
FUT8	WM	WM
GAB1	WM	WM
GAB2	WM	WM
GALNT15	WM	WM
GATM	WM	WM
GCLC	WM	WM
GFAP	WM	WM
GJB1	WM	WM
GJC2	WM	WM
GLDN	WM	WM
GLIPR2	WM	WM
GLTP	WM	WM
GNAI2	WM	WM
GOLGA7	WM	WM
GPM6B	WM	WM
GPR37	WM	WM
GPR62	WM	WM
GPRC5B	WM	WM
GRAMD2B	WM	WM
GSN	WM	WM
H3F3B	WM	WM
HAPLN2	WM	WM
HDAC2-AS2	WM	WM
HEPACAM	WM	WM
HHATL	WM	WM
HHIP	WM	WM
HIP1	WM	WM
HIPK2	WM	WM
HSD17B3	WM	WM
HSPA2	WM	WM
IL1RAPL1	WM	WM
INSR	WM	WM
IQGAP1	WM	WM
ITGB8	WM	WM
ITPKB	WM	WM
JAM3	WM	WM
KANK1	WM	WM
KAT2B	WM	WM
KCNH8	WM	WM
KCNJ10	WM	WM
KIAA0930	WM	WM
KIAA1324L	WM	WM
KIAA1755	WM	WM
KIF13A	WM	WM
KIF13B	WM	WM
KIF5B	WM	WM
KIF6	WM	WM
KLHL32	WM	WM
KLK6	WM	WM
LAMP1	WM	WM
LAMP2	WM	WM
LANCL1	WM	WM
LDB3	WM	WM
LGI3	WM	WM
LHPP	WM	WM
LIMCH1	WM	WM
LINC00320	WM	WM
LINC00609	WM	WM
LINC00639	WM	WM
LINC00844	WM	WM
LINC01170	WM	WM
LINC01578	WM	WM
LINC01608	WM	WM
LIPA	WM	WM
LIPE	WM	WM
LITAF	WM	WM
LMCD1-AS1	WM	WM
LPAR1	WM	WM
LPGAT1	WM	WM
LRP2	WM	WM
LTBP1	WM	WM
MAG	WM	WM
MAGI2	WM	WM
MAL	WM	WM
MALAT1	WM	WM
MAN2A1	WM	WM
MAP4K4	WM	WM
MAP4K5	WM	WM
MAP7	WM	WM
2025-03-01	WM	WM
MARCKSL1	WM	WM
MBNL2	WM	WM
MBP	WM	WM
MEGF10	WM	WM
MEIS1	WM	WM
MID1IP1	WM	WM
MIR181A1HG	WM	WM
MOB3B	WM	WM
MOBP	WM	WM
MTURN	WM	WM
MTUS1	WM	WM
MVB12B	WM	WM
MXI1	WM	WM
MYLK	WM	WM
MYO10	WM	WM
MYO18A	WM	WM
MYO1D	WM	WM
MYO1E	WM	WM
MYO6	WM	WM
MYRF	WM	WM
NAALADL2	WM	WM
NACAD	WM	WM
NASP	WM	WM
NCKAP5	WM	WM
NDRG1	WM	WM
NEAT1	WM	WM
NENF	WM	WM
NFASC	WM	WM
NFE2L2	WM	WM
NFIA	WM	WM
NFIX	WM	WM
NINJ2	WM	WM
NIPAL3	WM	WM
NKAIN2	WM	WM
NKX6-2	WM	WM
NPAS3	WM	WM
NPC1	WM	WM
NSMCE2	WM	WM
NXPE3	WM	WM
OLIG1	WM	WM
OLIG2	WM	WM
OLMALINC	WM	WM
OPALIN	WM	WM
OTUD7B	WM	WM
P2RX7	WM	WM
PACS2	WM	WM
PADI2	WM	WM
PAIP2B	WM	WM
PALM2	WM	WM
PAQR6	WM	WM
PAQR8	WM	WM
PCBP4	WM	WM
PCDH9	WM	WM
PCSK6	WM	WM
PDE1C	WM	WM
PDE4B	WM	WM
PDE8A	WM	WM
PHGDH	WM	WM
PHLDB1	WM	WM
PHLPP1	WM	WM
PICALM	WM	WM
PIEZO2	WM	WM
PIK3C2B	WM	WM
PIP4K2A	WM	WM
PKP4	WM	WM
PLA2G4C	WM	WM
PLAAT3	WM	WM
PLCL1	WM	WM
PLD1	WM	WM
PLEKHB1	WM	WM
PLEKHG3	WM	WM
PLEKHH1	WM	WM
PLIN3	WM	WM
PLLP	WM	WM
PLP1	WM	WM
PLPP2	WM	WM
PLXDC2	WM	WM
PMP2	WM	WM
PMP22	WM	WM
POGZ	WM	WM
POLR2F	WM	WM
PPM1B	WM	WM
PPP1R14A	WM	WM
PPP1R16B	WM	WM
PPP2R2B	WM	WM
PREX1	WM	WM
PRR18	WM	WM
PRR5L	WM	WM
PRRG1	WM	WM
PRUNE2	WM	WM
PSAT1	WM	WM
PSEN1	WM	WM
PSME4	WM	WM
PTBP2	WM	WM
PTGDS	WM	WM
PTK2	WM	WM
PTMA	WM	WM
PTP4A2	WM	WM
PXK	WM	WM
QDPR	WM	WM
QKI	WM	WM
RAD51B	WM	WM
RAP1A	WM	WM
RAPGEF5	WM	WM
RASGRP3	WM	WM
RASSF2	WM	WM
RBP7	WM	WM
RBPJ	WM	WM
RDX	WM	WM
REEP3	WM	WM
RERE	WM	WM
RFFL	WM	WM
RFTN2	WM	WM
RGCC	WM	WM
RHOBTB3	WM	WM
RHOG	WM	WM
RN7SK	WM	WM
RNASE1	WM	WM
RNF13	WM	WM
RNF130	WM	WM
RNF141	WM	WM
RNF220	WM	WM
RPL13A	WM	WM
RPL21	WM	WM
RPL23A	WM	WM
RPL27A	WM	WM
RPL30	WM	WM
RPL37	WM	WM
RPL39	WM	WM
RPS12	WM	WM
RPS16	WM	WM
RPS19	WM	WM
RPS27	WM	WM
RPS29	WM	WM
RPS6	WM	WM
RRBP1	WM	WM
RTKN	WM	WM
S100B	WM	WM
S1PR5	WM	WM
SALL1	WM	WM
SASH1	WM	WM
SCARB2	WM	WM
SCD	WM	WM
SEC14L5	WM	WM
SECISBP2L	WM	WM
SELENOP	WM	WM
SEMA3B	WM	WM
SEMA4D	WM	WM
SEMA6A	WM	WM
2025-09-04	WM	WM
2025-09-07	WM	WM
2025-09-08	WM	WM
SERINC5	WM	WM
SFRP2	WM	WM
SGK1	WM	WM
SGK3	WM	WM
SH3D19	WM	WM
SH3GL3	WM	WM
SH3TC2	WM	WM
SHROOM1	WM	WM
SHROOM4	WM	WM
SHTN1	WM	WM
SIK3	WM	WM
SLAIN1	WM	WM
SLC12A2	WM	WM
SLC24A2	WM	WM
SLC25A13	WM	WM
SLC27A1	WM	WM
SLC31A2	WM	WM
SLC39A11	WM	WM
SLC44A1	WM	WM
SLC48A1	WM	WM
SLC5A11	WM	WM
SLC9A9	WM	WM
SLCO1A2	WM	WM
SLCO3A1	WM	WM
SNHG5	WM	WM
SNX22	WM	WM
SNX29	WM	WM
SOX10	WM	WM
SOX2-OT	WM	WM
SOX8	WM	WM
SPARC	WM	WM
SPATA6	WM	WM
SPECC1	WM	WM
SPOCK3	WM	WM
SPP1	WM	WM
SPTLC2	WM	WM
SREBF1	WM	WM
SSH2	WM	WM
ST18	WM	WM
ST6GALNAC3	WM	WM
STRN	WM	WM
SUN2	WM	WM
SYNGR2	WM	WM
SYNJ2	WM	WM
SYS1-DBNDD2	WM	WM
TANC1	WM	WM
TBC1D12	WM	WM
TCF12	WM	WM
TECPR2	WM	WM
TESK2	WM	WM
TF	WM	WM
TFEB	WM	WM
TJP2	WM	WM
TMC6	WM	WM
TMC7	WM	WM
TMCC2	WM	WM
TMCC3	WM	WM
TMEM123	WM	WM
TMEM125	WM	WM
TMEM144	WM	WM
TMEM165	WM	WM
TMEM235	WM	WM
TMEM63A	WM	WM
TMEM98	WM	WM
TMTC2	WM	WM
TMTC4	WM	WM
TP53INP2	WM	WM
TP53TG5	WM	WM
TPPP3	WM	WM
TPRN	WM	WM
TRIM2	WM	WM
TRPS1	WM	WM
TSC22D4	WM	WM
TSPAN15	WM	WM
TTLL11	WM	WM
TTLL7	WM	WM
TTYH2	WM	WM
TULP4	WM	WM
TXNIP	WM	WM
UBE4B	WM	WM
UGT8	WM	WM
UNC5C	WM	WM
USP54	WM	WM
UVRAG	WM	WM
VAMP3	WM	WM
VCAN	WM	WM
VEZF1	WM	WM
VRK2	WM	WM
VWA1	WM	WM
WASF2	WM	WM
WDR20	WM	WM
WIPF1	WM	WM
WNK1	WM	WM
WWOX	WM	WM
ZBTB20	WM	WM
ZC3H13	WM	WM
ZCCHC24	WM	WM
ZDHHC20	WM	WM
ZDHHC9	WM	WM
ZEB2	WM	WM
ZFYVE16	WM	WM
ZHX2	WM	WM
ZKSCAN1	WM	WM
ZNF536	WM	WM
ZNF608	WM	WM
ZNF609	WM	WM
ZNF638	WM	WM
ZNF652	WM	WM
SSTR2	L5_b	L5
TMEM155	L5_b	L5
CCN2	L6_b	L6
HS3ST4	L6_b	L6
KIAA1217	L6_b	L6
SEMA3E	L6_b	L6

## Sheet: Table S4
I-1 ACC score
Cell	Type	Method	SSIM	KL	JS	COSINE	PEARSON	MSE
CELLBIN_58153	Astrocytes	CellType_Spatialid	0.22199040109468982	219.69188485274213	340.957536442734	0.5329719126506949	0.5238210495042877	0.4754721526799153
CELLBIN_57076	Astrocytes	CellType_Spatialid	0.04515021129041456	112.93323058112102	370.6487763158574	0.2927248985250564	0.2786513973612191	0.6079190994046346
CELLBIN_49062	Astrocytes	CellType_Spatialid	0.20930348589586692	753.0996866801333	382.0632542346595	0.32148393575326567	0.2859086856555743	0.8074475967009564
CELLBIN_30288	Astrocytes	CellType_Spatialid	0.049332189644561666	63.95383944800272	356.8968278494167	0.36114906088592347	0.3465232679523728	0.57010233656359
CELLBIN_58346	Astrocytes	CellType_Spatialid	0.2795796959353474	322.65550815870836	335.1841979680883	0.5141443344614964	0.5004265179328303	0.5203322621374198
CELLBIN_52344	Astrocytes	CellType_Spatialid	0.1437393525404203	290.1985804708673	365.8792641835009	0.34043709418909684	0.3247264661819537	0.6916775183250756
CELLBIN_46152	Astrocytes	CellType_Spatialid	0.2727315570909126	330.24442467156405	341.3143731506251	0.5366964147839842	0.5203894359787203	0.4770644106681504
CELLBIN_62038	Astrocytes	CellType_Spatialid	0.37169413776854576	376.2454519272992	327.5174397350879	0.5751595332220243	0.5642630060296504	0.49503866243654615
CELLBIN_64376	Astrocytes	CellType_Spatialid	0.16486534516992563	193.34523369616025	353.39782232277594	0.4793736542700275	0.47383994911939126	0.518550614681302
CELLBIN_53822	Astrocytes	CellType_Spatialid	0.21014413068638546	304.1390932312594	347.85022918675423	0.4541990955432651	0.43831169124607333	0.5553901755941304
CELLBIN_58136	Astrocytes	CellType_Spatialid	0.20851890903862463	329.10505259027866	352.2086092185898	0.42284599067745876	0.4117395641720954	0.6490795540076943
CELLBIN_44827	Astrocytes	CellType_Spatialid	0.19400674702036377	186.8562028334384	341.53661442427523	0.5209229410006094	0.512087468275042	0.4807798458244307
CELLBIN_62876	Astrocytes	CellType_Spatialid	0.29754124592548437	358.4756647154185	339.62511626294884	0.5222164320352901	0.5095952599937003	0.5260576807548867
CELLBIN_39705	Astrocytes	CellType_Spatialid	0.044605389822072614	77.73740503003674	361.04850592790916	0.32757743069701056	0.3114767315344897	0.5854691904479284
CELLBIN_44697	Astrocytes	CellType_Spatialid	0.05710083751235387	144.77976553384158	365.34956807585456	0.29626665986372597	0.2750515685456199	0.6078347106141191
CELLBIN_45468	Astrocytes	CellType_Spatialid	0.10964181372261067	149.30916446524787	351.0357733341646	0.4446287194170898	0.42922954734670526	0.5258539620168068
CELLBIN_56129	Astrocytes	CellType_Spatialid	0.024596010546595753	191.92347011083535	378.1191103551454	0.1880979823547434	0.16309110248685596	0.652988233572903
CELLBIN_41831	Astrocytes	CellType_Spatialid	0.10628769466699428	157.145861890496	353.55109495136566	0.379469852581789	0.36445158549140333	0.5749626870588715
CELLBIN_48327	Astrocytes	CellType_Spatialid	0.23442153573710364	262.5815839996561	338.95332498327826	0.5204815673136407	0.5056599379689776	0.48508077771792263
CELLBIN_64840	Astrocytes	CellType_Spatialid	0.08472279700495854	184.77862963933688	360.99661410670285	0.35275696293849473	0.3338643769992008	0.581961542339357
CELLBIN_58212	Astrocytes	CellType_Spatialid	0.2720296917685473	486.9007466409148	349.5145064565345	0.4649920801214666	0.4399970632394164	0.56144479052352
CELLBIN_44346	Astrocytes	CellType_Spatialid	0.44016283316839383	914.3390887426498	366.2878733409265	0.5483357794292311	0.5352361369408258	0.8656382662550458
CELLBIN_56795	Astrocytes	CellType_Spatialid	0.04949482928363231	122.58667024168302	362.90724202787567	0.3061685032126302	0.28222518263284385	0.5959509570290215
CELLBIN_44984	Astrocytes	CellType_Spatialid	0.0669516490915626	94.73869536854986	359.20425398577333	0.3724428786927434	0.3625429121289389	0.5667796744837996
CELLBIN_46737	Astrocytes	CellType_Spatialid	0.07108375596617598	82.98211869982579	359.42511408965237	0.3964713916551948	0.38939253487007974	0.5535176590455766
CELLBIN_44826	Astrocytes	CellType_Spatialid	0.015447450888810674	48.060535081515184	371.42663565092346	0.23315419569894177	0.2187376612095558	0.6207293602392141
CELLBIN_44340	Astrocytes	CellType_Spatialid	0.23885135503041666	558.6748152762659	369.92371117856544	0.3810947442851527	0.35964436534128086	0.7792008417738905
CELLBIN_49586	Astrocytes	CellType_Spatialid	0.029509432700884214	129.61661195327036	374.75855395217184	0.24793061410116787	0.23099552083844915	0.6226711676405312
CELLBIN_63143	Astrocytes	CellType_Spatialid	0.14183295071512161	214.78251089231304	353.5332619504947	0.3890787160626891	0.3753578022759811	0.597906143270886
CELLBIN_47875	Astrocytes	CellType_Spatialid	0.2535945910690971	275.39005686398474	345.17045743295665	0.5280757665568289	0.5168066059586599	0.4896529131331843
CELLBIN_64876	Astrocytes	CellType_Spatialid	0.07988195004962195	254.26087525732342	375.1046359343608	0.32881647500177624	0.30708888746528656	0.5964477884077869
CELLBIN_47823	Astrocytes	CellType_Spatialid	0.17949079580024274	268.67857343330485	346.9265176343253	0.43861856669647564	0.4230707785897657	0.5550293897556827
CELLBIN_55420	Astrocytes	CellType_Spatialid	0.1690468026540038	204.93559150104625	346.0009742889836	0.4453763173993472	0.4320143322163532	0.5444327264773583
CELLBIN_50873	Astrocytes	CellType_Spatialid	0.19131409149977072	581.8769785435179	380.5518048410036	0.3456627972497034	0.3236186622325753	0.7569323811366429
CELLBIN_53599	Astrocytes	CellType_Spatialid	0.19648319283037477	241.58509542961536	342.63039094269726	0.4752995275073797	0.45874577456449567	0.5181206823782132
CELLBIN_58668	Astrocytes	CellType_Spatialid	0.27933388210271953	468.99642432003	348.79512620992335	0.4519573445071052	0.4277451571323578	0.6010274906519827
CELLBIN_44634	Astrocytes	CellType_Spatialid	0.2467083958827861	346.5047055935702	350.77159637796007	0.4752379473374614	0.463825417780029	0.5759115245367527
CELLBIN_29215	Astrocytes	CellType_Spatialid	0.1618447733794991	260.99690044004154	355.8888092442268	0.4204715723973125	0.4036978187007991	0.5631469037216342
CELLBIN_60507	Astrocytes	CellType_Spatialid	0.14727300297619453	467.3379592418107	372.95736425651774	0.3256586702493393	0.29421267613413554	0.65401244689547
CELLBIN_49045	Astrocytes	CellType_Spatialid	0.09377318604100869	170.7868159940349	357.7964746619861	0.3706904852054796	0.355564517726138	0.5755088843458918
CELLBIN_51205	Astrocytes	CellType_Spatialid	0.01840793410102703	108.58172477790403	377.91959355368004	0.2016715367891152	0.17741287319872062	0.6344380758479564
CELLBIN_47333	Astrocytes	CellType_Spatialid	0.04296342200978801	84.92111198935507	362.9432530713294	0.31835487927166056	0.3019463497302578	0.5897408847114106
CELLBIN_60486	Astrocytes	CellType_Spatialid	0.09207547461973419	100.44091997647226	355.9525789382118	0.43264177783088414	0.4270953109600402	0.5340588809627419
CELLBIN_57822	Astrocytes	CellType_Spatialid	0.13260276698995307	233.894163100607	354.7429043606098	0.37078538604096933	0.35188828522290694	0.5988232577202233
CELLBIN_60257	Astrocytes	CellType_Spatialid	0.17311805737848923	223.26081073113403	352.869939910405	0.43530537684598647	0.4284220349893736	0.5889448455041448
CELLBIN_58664	Astrocytes	CellType_Spatialid	0.18663254449942196	140.73901770356952	337.64603769971694	0.5735970915895258	0.5696842431819583	0.4404237784284229
CELLBIN_48418	Astrocytes	CellType_Spatialid	0.12833129360814963	87.96934359643842	340.5448836987194	0.5465080128967815	0.5394472397865447	0.46844146183950164
CELLBIN_54820	Astrocytes	CellType_Spatialid	0.08592088216457133	118.9927452743903	354.68354334667254	0.38790616914125897	0.3783093371237879	0.562956778195507
CELLBIN_44333	Astrocytes	CellType_Spatialid	0.037833059889772536	161.9168311434377	372.2426158590608	0.2580931111708514	0.23337072525578506	0.6182105100782189
CELLBIN_44919	Astrocytes	CellType_Spatialid	0.4605140935245689	728.866913357079	342.80880554592	0.5789689248952519	0.5685756746773103	0.749247421225409
CELLBIN_50762	Astrocytes	CellType_Spatialid	0.05576299475496823	81.80112718597272	358.4812941563301	0.39394543865311077	0.38216776040832273	0.5547807664501243
CELLBIN_48116	Astrocytes	CellType_Spatialid	0.1485969187602424	161.16327455626126	341.35093527642005	0.46378018141688354	0.4475968754736454	0.5159407981335584
CELLBIN_45914	Astrocytes	CellType_Spatialid	0.03576344886137513	55.30475454156003	363.6300049482211	0.339622829349122	0.3286888687178413	0.5800203603370251
CELLBIN_61974	Astrocytes	CellType_Spatialid	0.18373932044512103	281.749367243289	351.1530159864621	0.43345927881689295	0.41526470425428164	0.5585560448081897
CELLBIN_59201	Astrocytes	CellType_Spatialid	0.2666456560984522	424.0352900810645	356.67585022072655	0.46158725273347223	0.44603565825637814	0.6113539877607137
CELLBIN_62638	Astrocytes	CellType_Spatialid	0.1087920791674111	263.7516888934265	360.44236535928627	0.33354157338667845	0.3116721627654106	0.616622299464386
CELLBIN_52849	Astrocytes	CellType_Spatialid	0.07539147347992263	166.40524801339546	366.24092970357896	0.2924564382781934	0.2774655328912752	0.6462851162147116
CELLBIN_52048	Astrocytes	CellType_Spatialid	0.054644606927526714	102.77328616799504	360.19593649197515	0.36904156705526353	0.35543104205568565	0.5661816417353812
CELLBIN_52474	Astrocytes	CellType_Spatialid	0.10221932103023063	228.22986762657754	361.3675697123853	0.36045086476128113	0.3379469155653081	0.5811693177494052
CELLBIN_49984	Astrocytes	CellType_Spatialid	0.14224641573729693	176.98182592085917	352.1973256551195	0.408996352304261	0.39863375584479377	0.5801010916906134
CELLBIN_63862	Astrocytes	CellType_Spatialid	0.20013479551653646	243.2057374360395	349.8282593473961	0.4973415074174989	0.4883874218333376	0.5077857555433418
CELLBIN_60713	Astrocytes	CellType_Spatialid	0.09347458711694852	191.3184533852785	367.1468650879296	0.3398087817548127	0.3281769330837025	0.6176687647193807
CELLBIN_50341	Astrocytes	CellType_Spatialid	0.08101236615316489	141.87145075231564	357.3536381552797	0.37016162974522593	0.3542747397121088	0.5694110141680783
CELLBIN_60852	Astrocytes	CellType_Spatialid	0.2962093223755748	509.53259497457526	356.4037580562764	0.4703241024137417	0.45585364269508283	0.6553798842451256
CELLBIN_34384	Astrocytes	CellType_Spatialid	0.11625751232615493	221.65190970811153	355.40145549341247	0.3633455364270496	0.3432061250503355	0.5907970400541043
CELLBIN_55366	Astrocytes	CellType_Spatialid	0.19813582302324628	289.617676987756	350.3868639198963	0.4205372895413677	0.40808077397094683	0.6235553366765744
CELLBIN_40960	Astrocytes	CellType_Spatialid	0.15171298353940765	232.88352587428182	355.64133058183364	0.43797962031740534	0.4259623813382254	0.5454723209100527
CELLBIN_63906	Astrocytes	CellType_Spatialid	0.31148397349529394	302.57450256427046	336.4897078148326	0.5813449490750059	0.5739527487155731	0.45333471939034753
CELLBIN_40257	Astrocytes	CellType_Spatialid	0.050756077691567196	51.7581260054822	358.4408642407094	0.41687969632763994	0.40923235460209106	0.545850339422592
CELLBIN_55603	Astrocytes	CellType_Spatialid	0.20272438298550055	403.06961611682635	354.5748604430989	0.3774295341171271	0.353412383236546	0.6652846884065331
CELLBIN_42002	Astrocytes	CellType_Spatialid	0.10221494916083804	142.99098205010867	355.39883953409964	0.4358976269883164	0.4254897943099288	0.5315143147897606
CELLBIN_44163	Astrocytes	CellType_Spatialid	0.15706801895594036	127.42201446828176	343.4983538923746	0.5012850603088539	0.49377221506260915	0.4920665330486532
CELLBIN_64390	Astrocytes	CellType_Spatialid	0.2568822694529668	351.8299420303957	348.9509490915495	0.5153943006429699	0.5069054000392315	0.5212980635739899
CELLBIN_56886	Astrocytes	CellType_Spatialid	0.03010058048437423	77.21102501179035	366.6251255501343	0.3507971136254614	0.33644890467649013	0.5790368328444093
CELLBIN_50232	Astrocytes	CellType_Spatialid	0.10236138672172752	100.25542256709852	349.3499983646181	0.476988661195713	0.4650583895375729	0.5090977705508662
CELLBIN_60175	Astrocytes	CellType_Spatialid	0.0389791508243865	76.63041335683309	366.4372888130405	0.3167308535735941	0.30410539263400405	0.5905652666545987
CELLBIN_46056	Astrocytes	CellType_Spatialid	0.21089722166152852	227.53438802718847	338.29286796565793	0.5170501865316768	0.5022233201892529	0.48293982347690856
CELLBIN_35620	Astrocytes	CellType_Spatialid	0.20857938853866193	503.1159119684569	364.1140809493571	0.3681261279108115	0.3408013004705714	0.6834277908802013
CELLBIN_53762	Astrocytes	CellType_Spatialid	0.36874012749479285	497.064893513124	338.97746803562904	0.533947208739197	0.5227676655695548	0.6230427410086913
CELLBIN_50332	Astrocytes	CellType_Spatialid	0.15308123102560448	222.55986045614594	349.87182148091097	0.4424497226160961	0.4281519033279484	0.5375549443628284
CELLBIN_49967	Astrocytes	CellType_Spatialid	0.13112639545582688	204.15006169101855	354.9167078945204	0.4325136601645816	0.41969372062022375	0.5398520746181059
CELLBIN_39082	Astrocytes	CellType_Spatialid	0.3306554776317223	855.6606843652005	370.0459936725115	0.4268544527675094	0.4012671082402765	0.8947157156278833
CELLBIN_42607	Astrocytes	CellType_Spatialid	0.05305634863676023	132.54126386430426	366.4141499177202	0.3038770484837438	0.2888850505473789	0.6048261353406365
CELLBIN_61254	Astrocytes	CellType_Spatialid	0.035057914747271865	87.08006241551365	370.50159336944597	0.2267330918066712	0.21594282960890943	0.6642077923330668
CELLBIN_44924	Astrocytes	CellType_Spatialid	0.08856551859767448	148.6102873396709	359.7248830712234	0.3389954719037262	0.3230812992030667	0.6017905998529811
CELLBIN_52922	Astrocytes	CellType_Spatialid	0.13083929941590183	135.37004166888377	346.50571504181625	0.4945710990678751	0.4839105324897755	0.4955495122172519
CELLBIN_39898	Astrocytes	CellType_Spatialid	0.0892822898392801	259.1696148023759	372.36675713675555	0.29737974631311287	0.27835248551761094	0.6495883116093566
CELLBIN_33755	Astrocytes	CellType_Spatialid	0.4368802337279287	1592.4072636565122	388.55763672265584	0.5293564399197965	0.5015151665525394	1.2755900836812841
CELLBIN_61937	Astrocytes	CellType_Spatialid	0.12411106857911731	219.20178890983684	361.3704436040814	0.37636882718623654	0.3621915238269075	0.5954563036932662
CELLBIN_65248	Astrocytes	CellType_Spatialid	0.1783385008342687	278.4697248070761	357.86759741416154	0.4281822737817981	0.4191760964569154	0.5978264259382101
CELLBIN_44184	Astrocytes	CellType_Spatialid	0.23231175617938638	385.14223778930824	349.62028908208583	0.43173363142216853	0.41189068669371687	0.6052218396453962
CELLBIN_31177	Astrocytes	CellType_Spatialid	0.0357213109776805	122.81315350047848	372.23253417757695	0.2482995548993406	0.2281945046287293	0.6262301966549554
CELLBIN_44407	Astrocytes	CellType_Spatialid	0.09247433015067165	108.16195969339802	352.28529507137614	0.46627869397677507	0.4550978265340813	0.5157087722809885
CELLBIN_56459	Astrocytes	CellType_Spatialid	0.1807222105659664	389.07400299130325	365.38492897359777	0.36229896911372844	0.3444501225970378	0.7050926255289045
CELLBIN_50246	Astrocytes	CellType_Spatialid	0.16605127374665649	182.26901909417217	344.0509384037331	0.45017637528658644	0.439759869325091	0.543404627377534
CELLBIN_56164	Astrocytes	CellType_Spatialid	0.18386245949727292	277.65629126829856	343.0379529675498	0.4577174727961174	0.43568051256815116	0.5251955073422528
CELLBIN_52261	Astrocytes	CellType_Spatialid	0.05531833383837194	133.50102118948564	368.3999413651792	0.3069351687161951	0.2909969447546527	0.6031837943773902
CELLBIN_52389	Astrocytes	CellType_Spatialid	0.06933187631059944	104.15569528438263	361.6994067594164	0.3677647730789445	0.3586672713024449	0.5715728721021269
CELLBIN_50802	Astrocytes	CellType_Spatialid	0.20420611932678948	305.2715880766026	351.602954489219	0.43724577555829947	0.42620504189096087	0.603933117676092
CELLBIN_64725	Astrocytes	CellType_Spatialid	0.1674012140323615	219.77966623906906	353.73295684556854	0.4335892469587372	0.42260578595671067	0.565890784197396
CELLBIN_57054	Astrocytes	CellType_Spatialid	0.14585801989069616	261.55010063761875	355.1045931506204	0.3932255299032266	0.3707071178572331	0.5740192687115375
CELLBIN_55077	Astrocytes	CellType_Spatialid	0.2744812621814922	505.53622274718276	359.8068939648588	0.4482223912035093	0.4357538414705069	0.7168048610766622
CELLBIN_44111	Astrocytes	CellType_Spatialid	0.12445699271943028	184.16958934922008	355.48764689986467	0.3781528490414165	0.3664760644641876	0.6015607293997417
CELLBIN_61049	Astrocytes	CellType_Spatialid	0.09693689623192706	209.59973893042297	359.63952428186315	0.4131111755658354	0.3986287649711549	0.5445652657930872
CELLBIN_46751	Astrocytes	CellType_Spatialid	0.11914580452494215	228.45646973664154	353.39708879301196	0.3669166006410774	0.3407411788262224	0.580605922314788
CELLBIN_62299	Astrocytes	CellType_Spatialid	0.05325257914766939	126.91855821863274	363.6560934967518	0.3083061166190635	0.2875208916296429	0.5973781506775809
CELLBIN_47383	Astrocytes	CellType_Spatialid	0.10956425430253405	304.3053599033103	364.8071118359686	0.307278043655386	0.2820084785235744	0.6472077369963821
CELLBIN_63149	Astrocytes	CellType_Spatialid	0.5056421640080717	1414.6897169067154	383.4652413060681	0.6002132212090818	0.5836763380207155	1.0591954587240546
CELLBIN_55431	Astrocytes	CellType_Spatialid	0.1173492887349747	356.14289492519526	369.37919184559325	0.3091347133214316	0.27755205070472916	0.6395201983963952
CELLBIN_52287	Astrocytes	CellType_Spatialid	0.14905332784092135	213.36959708724186	354.2299021669103	0.40361139755088893	0.3899762000700758	0.5838850409528725
CELLBIN_45030	Astrocytes	CellType_Spatialid	0.10731219252658968	149.1318460788357	348.2987121106797	0.4209804633643193	0.40245736231675455	0.5397444848973326
CELLBIN_40695	Astrocytes	CellType_Spatialid	0.18743183276929043	308.2588724445099	352.2120722753538	0.41988905896449563	0.39927330987629933	0.5744912549313983
CELLBIN_50710	Astrocytes	CellType_Spatialid	0.23710838194606304	211.01135066207212	328.93633644282113	0.5467834812435926	0.5342875037769875	0.46188546554794113
CELLBIN_48005	Astrocytes	CellType_Spatialid	0.1532132673038642	130.7328631102937	340.5135223540694	0.46584987912314724	0.45517857414885654	0.5193339471730374
CELLBIN_59351	Astrocytes	CellType_Spatialid	0.02023248620582729	80.80201936919619	374.47067355712466	0.2098455576311411	0.1920866712076579	0.6356741826435568
CELLBIN_45043	Astrocytes	CellType_Spatialid	0.18643005406790725	229.61565645570997	348.65942740293406	0.4739491835577932	0.4650492863666723	0.5299961847870359
CELLBIN_33571	Astrocytes	CellType_Spatialid	0.1390348700531998	163.46862668287594	346.60472917580506	0.466360000540684	0.45239426707922553	0.513636002868485
CELLBIN_60583	Astrocytes	CellType_Spatialid	0.15100143712466552	187.26011932594034	343.27370027302385	0.4863871175232155	0.4707762004071134	0.5003907380276776
CELLBIN_38192	Astrocytes	CellType_Spatialid	0.06492058684751818	135.3634975542098	365.563904081451	0.37037471361131985	0.3577326059882307	0.5664280622252515
CELLBIN_59716	Astrocytes	CellType_Spatialid	0.12675607062083527	204.3234580392146	358.35474908748665	0.3899193863037647	0.3775765985034842	0.5850512410861264
CELLBIN_59852	Astrocytes	CellType_Spatialid	0.17322488091709642	135.88019259339313	345.35275936208177	0.5533687363165907	0.5502944127829598	0.454734925268368
CELLBIN_49719	Astrocytes	CellType_Spatialid	0.21901251493515367	269.3281678232188	348.07438369544207	0.5039252330131825	0.4932883427115177	0.5053623666146405
CELLBIN_58214	Astrocytes	CellType_Spatialid	0.30466504643427816	395.92796455093975	335.3003060093559	0.5051667008167608	0.4857992883192876	0.5361475677937139
CELLBIN_55143	Astrocytes	CellType_Spatialid	0.0663667159962903	213.58805596296776	367.2987219719603	0.29015620460065306	0.26165225403559933	0.613378981525785
CELLBIN_41103	Astrocytes	CellType_Spatialid	0.09449534711905765	264.50108930380543	365.769393250089	0.3600271815289014	0.3358965603383825	0.576579569395985
CELLBIN_61299	Astrocytes	CellType_Spatialid	0.16811433390344602	329.54409279071837	361.9113437372685	0.3889318125917617	0.371989451038912	0.6187944559077271
CELLBIN_50569	Astrocytes	CellType_Spatialid	0.09475645855434597	193.38652962181916	365.09767547355256	0.331300396335315	0.31804918327087706	0.6262620796593386
CELLBIN_44482	Astrocytes	CellType_Spatialid	0.1573297482666449	222.33740038571446	352.92662679065245	0.4145648982906822	0.4007706452410298	0.5753596446053808
CELLBIN_65046	Astrocytes	CellType_Spatialid	0.0668986486637375	239.5756787456619	376.33245733176267	0.28534152477872404	0.2698885404436683	0.6399871079428652
CELLBIN_47879	Astrocytes	CellType_Spatialid	0.21814501537067965	156.56665284083869	334.2586130503885	0.5781322916537975	0.5737914410911464	0.4365680042506925
CELLBIN_59063	Astrocytes	CellType_Spatialid	0.10797202612127035	169.62228427962467	355.09781955130546	0.39783189762164645	0.38329770411781466	0.559353452253499
CELLBIN_64087	Astrocytes	CellType_Spatialid	0.18376936078874703	279.6649011775559	357.85435185529286	0.4558481948401087	0.44433528653068965	0.5454939497327971
CELLBIN_47684	Astrocytes	CellType_Spatialid	0.2241835281277207	386.56985822345325	356.6613079089821	0.40957457428177835	0.39741911050426754	0.7275162462523136
CELLBIN_47214	Astrocytes	CellType_Spatialid	0.14238378569268886	160.31894202117866	347.8226220546071	0.4339109508799756	0.42124869263262676	0.5436880310326904
CELLBIN_53748	Astrocytes	CellType_Spatialid	0.14897995618544976	242.85749501576345	357.38549710162647	0.4055599846362517	0.39369440998456057	0.5870642849975609
CELLBIN_63156	Astrocytes	CellType_Spatialid	0.1892637829639252	259.95509214504716	348.56974908524626	0.45560171086270307	0.44028034720738013	0.5398196494802757
CELLBIN_48456	Astrocytes	CellType_Spatialid	0.34039441044228724	628.8785319606111	350.60575292172564	0.46869163978407197	0.4409036391519314	0.6362692933343889
CELLBIN_58080	Astrocytes	CellType_Spatialid	0.04001035122855567	105.56411944338001	369.49595899852727	0.29342820920162116	0.2777579867805304	0.6027471505477373
CELLBIN_59631	Astrocytes	CellType_Spatialid	0.13624831158153058	283.5853137984296	364.3051106377926	0.39632500957315475	0.38070076036114764	0.5767270457026713
CELLBIN_62339	Astrocytes	CellType_Spatialid	0.19929503432687926	201.56283643186924	343.9887567439022	0.5411681981799451	0.5315782952930201	0.46383959579061873
CELLBIN_45767	Astrocytes	CellType_Spatialid	0.05925478996591032	156.87866363333234	368.85529308526986	0.28175738728120814	0.26582949348578505	0.6312376370460016
CELLBIN_61899	Astrocytes	CellType_Spatialid	0.1801084751160683	376.4921795982938	359.4888455977469	0.35641436451267483	0.34190186528245775	0.7647326821644969
CELLBIN_58226	Astrocytes	CellType_Spatialid	0.19559387492024674	205.51319089708082	339.56080510804765	0.4910025520077705	0.47769838887808114	0.5056083347554028
CELLBIN_41658	Astrocytes	CellType_Spatialid	0.18793949955548594	146.95696085549145	338.7316830596763	0.5513110489609396	0.5445562551264455	0.45621529817000844
CELLBIN_42443	Astrocytes	CellType_Spatialid	0.18888404814614745	273.37565453684647	349.61086660409984	0.45164055121759844	0.4378665542808189	0.5487311434969961
CELLBIN_60901	Astrocytes	CellType_Spatialid	0.046260744570625116	164.84025745556625	368.49191965471033	0.290859339115425	0.2664797785321541	0.6032887819947687
CELLBIN_56067	Astrocytes	CellType_Spatialid	0.2533165575929075	506.9906614778859	360.03616646456527	0.40675899524405995	0.3892762359029996	0.7638905155162692
CELLBIN_63075	Astrocytes	CellType_Spatialid	0.14241656303349584	358.9661461963043	364.11674733161584	0.36175081664212644	0.33341300088177966	0.5994180950994035
CELLBIN_47235	Astrocytes	CellType_Spatialid	0.07215007555807668	220.70851095933972	374.83804439339974	0.29070236594170085	0.274904458066545	0.6405244198647404
CELLBIN_53350	Astrocytes	CellType_Spatialid	0.10805684857760099	187.95175569305616	355.21932807060045	0.40942109589727715	0.39089255330012657	0.5475055667881468
CELLBIN_49285	Astrocytes	CellType_Spatialid	0.3670865779586488	788.043157906937	365.39310790339675	0.4730701906915917	0.44795583416763174	0.7287825247090319
CELLBIN_60244	Astrocytes	CellType_Spatialid	0.2661707996128341	496.9197194627522	353.27784548314963	0.4480748492975276	0.4272726768215247	0.6104361276697837
CELLBIN_62274	Astrocytes	CellType_Spatialid	0.11284685112258343	383.9740789166326	377.8602135954772	0.3197995794801214	0.2934721773902453	0.6299454228546133
CELLBIN_60616	Astrocytes	CellType_Spatialid	0.040884483615722084	96.10931308315614	367.0832698296814	0.2960850512546198	0.2810477265455354	0.6019601680521803
CELLBIN_45491	Astrocytes	CellType_Spatialid	0.01974579840328906	69.16834052213179	371.0812989692365	0.24432581816139098	0.2268725717059465	0.6173507654703393
CELLBIN_44057	Astrocytes	CellType_Spatialid	0.11521410882824473	255.55772361529	363.49203474369006	0.3499075260659771	0.3318452772281308	0.6112591208698414
CELLBIN_64988	Astrocytes	CellType_Spatialid	0.05875041003870336	184.89009939894265	375.53708494583503	0.28941188776013677	0.2731384448524143	0.6216903800089271
CELLBIN_55601	Astrocytes	CellType_Spatialid	0.019937542575120547	71.9069231863166	373.35078943381194	0.27519500688515003	0.26071071660226147	0.6058188599659959
CELLBIN_32019	Astrocytes	CellType_Spatialid	0.08398689001058046	120.5904549303076	358.45730543899214	0.33061492890306016	0.3189257478069048	0.6169749112598045
CELLBIN_45717	Astrocytes	CellType_Spatialid	0.14182720486251174	270.94145627461364	356.72318526525197	0.36489527406000577	0.34311196196512456	0.6091892542424634
CELLBIN_38687	Astrocytes	CellType_Spatialid	0.12942156130420499	241.52265827247172	355.31544907065	0.35930863428231236	0.33842822649168025	0.6063473258292447
CELLBIN_46826	Astrocytes	CellType_Spatialid	0.15321672484202284	299.56129214297613	354.77547622023303	0.36801160879773814	0.3422817737660178	0.606283014523687
CELLBIN_42398	Astrocytes	CellType_Spatialid	0.04447341942312202	132.45962787452044	370.47663616910694	0.28294952900364195	0.2649800232121965	0.6109811642291714
CELLBIN_64051	Astrocytes	CellType_Spatialid	0.021817182039278887	106.88825823897199	375.70559158178725	0.23836236330133487	0.22018969443601286	0.6210157980948907
CELLBIN_55399	Astrocytes	CellType_Spatialid	0.1474255862015897	137.7792823154562	344.9889646988946	0.48138024367875215	0.4741915169008174	0.5070973563658577
CELLBIN_53617	Astrocytes	CellType_Spatialid	0.17402044149044918	292.6751386706328	350.89724219283124	0.43679837573418767	0.4151877767390561	0.542867223406632
CELLBIN_60736	Astrocytes	CellType_Spatialid	0.21432664679768212	442.9764427566969	361.8150163321784	0.41083718549219755	0.3878096486285178	0.6107089248363868
CELLBIN_41192	Astrocytes	CellType_Spatialid	0.1965977186277239	282.8809833120781	351.27594602125237	0.4573376707029087	0.4443559126417759	0.5488005943289109
CELLBIN_60251	Astrocytes	CellType_Spatialid	0.06614961819973217	170.77413933927278	364.30763617532386	0.3046230411883368	0.28123042602090786	0.6057753726147169
CELLBIN_64799	Astrocytes	CellType_Spatialid	0.32933168259598666	365.05460482232195	343.6674516183145	0.5644742459327617	0.5581253713363646	0.5046464360195713
CELLBIN_61789	Astrocytes	CellType_Spatialid	0.42376526143221316	492.8479938456894	338.6201564195748	0.6121872641499618	0.6048764939087087	0.4880451053044473
CELLBIN_50934	Astrocytes	CellType_Spatialid	0.0711574701703292	142.2112509100093	357.8615042803684	0.3227425860495789	0.299160329579592	0.5945703586280427
CELLBIN_64306	Astrocytes	CellType_Spatialid	0.3028159152428583	247.11320065255944	335.96127359790285	0.6240052490002912	0.622607916136255	0.4065114130380673
CELLBIN_37071	Astrocytes	CellType_Spatialid	0.15358026082230788	256.9760370039142	353.9556582573797	0.375296084115499	0.35670188928183777	0.6169819054836595
CELLBIN_49163	Astrocytes	CellType_Spatialid	0.23829922750425517	281.59033653770837	342.997213439169	0.4964343040278254	0.48419317785619354	0.5233495802830082
CELLBIN_45803	Astrocytes	CellType_Spatialid	0.2352690803302731	270.07387145652206	340.0790357477116	0.5015249412005136	0.49068985472446863	0.5179802867537319
CELLBIN_59372	Astrocytes	CellType_Spatialid	0.09207614430793695	234.81653642449166	372.94619667151085	0.30065342219411406	0.2881516672727319	0.6801508868732888
CELLBIN_55698	Astrocytes	CellType_Spatialid	0.18849512817116826	671.8041810742934	390.8328970010401	0.31783625872425203	0.2936059607061779	0.8575834929869748
CELLBIN_44161	Astrocytes	CellType_Spatialid	0.08644625588232502	208.05432504439906	364.04484125336404	0.3144934399780506	0.295096627964309	0.6206829287335385
CELLBIN_63743	Astrocytes	CellType_Spatialid	0.24023113038905364	583.3789429922817	365.4923208051591	0.38182622742641786	0.3519151357807752	0.6963275733897266
CELLBIN_51161	Astrocytes	CellType_Spatialid	0.1363429919896319	272.860946278256	366.1226881503561	0.33617655830920407	0.321887059918258	0.695753781938605
CELLBIN_46527	Astrocytes	CellType_Spatialid	0.1602179295804137	283.2661957833223	357.32710525346295	0.42148562538318635	0.4065610211983296	0.5650420723072005
CELLBIN_30679	Astrocytes	CellType_Spatialid	0.1266746966309478	198.1350201746572	356.67772452471536	0.37702533776084857	0.36209345871678245	0.5950309491053858
CELLBIN_43468	Astrocytes	CellType_Spatialid	0.05320868664939431	117.34148263092018	365.51786157224484	0.30539730175164154	0.28939274612814686	0.6027484979641996
CELLBIN_44116	Astrocytes	CellType_Spatialid	0.14070032653819578	271.78018996397793	354.9316158593608	0.3621634232802992	0.340607626785396	0.6127091336834992
CELLBIN_54097	Astrocytes	CellType_Spatialid	0.2490935886401456	600.1845723535142	361.9852383884163	0.3696035943404557	0.3424627535663527	0.8091228591336891
CELLBIN_51460	Astrocytes	CellType_Spatialid	0.3591111724577777	549.7945711483886	347.42881601286973	0.5221163102540389	0.5161748458245128	0.7988868004228494
CELLBIN_63305	Astrocytes	CellType_Spatialid	0.22423118696960853	298.0076320192086	351.93448797717735	0.4911768397715227	0.4806010312869388	0.5267402694654234
CELLBIN_54752	Astrocytes	CellType_Spatialid	0.14831292419026068	328.9503803329969	370.6555528744203	0.330543853337763	0.3189064202046161	0.7922593319584116
CELLBIN_58071	Astrocytes	CellType_Spatialid	0.06582019866619344	106.54437045932329	358.42345901634997	0.36469916570616295	0.3509989340007031	0.5696751722580997
CELLBIN_31873	Astrocytes	CellType_Spatialid	0.04186638591564103	72.84343112678323	364.5803747573969	0.33248855798896143	0.3193027800002161	0.5831339514224949
CELLBIN_39757	Astrocytes	CellType_Spatialid	0.21373249974727931	301.71417691083695	352.035603164633	0.4649577054808154	0.4533522779464893	0.5569547556197912
CELLBIN_60695	Astrocytes	CellType_Spatialid	0.13566582818651624	208.2792625284198	351.14664997309944	0.41435712585701606	0.396771247504177	0.5532317667260895
CELLBIN_61895	Astrocytes	CellType_Spatialid	0.18173863240024593	311.16562905015826	352.6959844235831	0.4016232794556932	0.3818505298892992	0.6010401124207062
CELLBIN_46629	Astrocytes	CellType_Spatialid	0.09322963144984332	123.06030207809656	351.59420957672194	0.4281036882181716	0.41344095643324463	0.5353239630863857
CELLBIN_41032	Astrocytes	CellType_Spatialid	0.30678438802881036	453.76745852971237	355.28257413619593	0.5146144361381589	0.4995692558247835	0.5390211182189575
CELLBIN_59057	Astrocytes	CellType_Spatialid	0.019945049353188853	62.39390449794216	371.96589828328797	0.24586931208557514	0.23198693001577655	0.6177497763403009
CELLBIN_47415	Astrocytes	CellType_Spatialid	0.08656048930197913	225.72086712420668	367.1038525977564	0.32676207247272065	0.3041098311302957	0.6020531015836336
CELLBIN_51888	Astrocytes	CellType_Spatialid	0.07055168314110603	174.61369250845888	363.10866948633577	0.3303750210906763	0.3106441425386156	0.5913834154033629
CELLBIN_43464	Astrocytes	CellType_Spatialid	0.13312817560177898	380.28829751079206	368.52499014483664	0.31410540593351716	0.28733792444995343	0.6693083993194402
CELLBIN_51969	Astrocytes	CellType_Spatialid	0.07742100558078466	179.89225319480488	360.50737095581997	0.3362560333408355	0.3174412080060679	0.5915267787515321
CELLBIN_49370	Astrocytes	CellType_Spatialid	0.36292158267270963	350.0587791500168	329.35607686818327	0.6068798907139173	0.5987127168707935	0.437758565915513
CELLBIN_44085	Astrocytes	CellType_Spatialid	0.18542666571424393	352.7973219934436	361.12736238956336	0.3721458324908188	0.35623694717307663	0.7042413147388625
CELLBIN_57834	Astrocytes	CellType_Spatialid	0.24185455324143204	255.37590249629486	337.26369887168704	0.5121130446979492	0.49790210826976095	0.4984242434322828
CELLBIN_64266	Astrocytes	CellType_Spatialid	0.23073041722664503	241.4017927350435	346.30027651199117	0.5003203825105905	0.4939462988830332	0.5348528138516281
CELLBIN_52161	Astrocytes	CellType_Spatialid	0.30002016375666374	519.1342163071906	354.2681329915403	0.47633768710311136	0.45503226021703186	0.5854850017157255
CELLBIN_60332	Astrocytes	CellType_Spatialid	0.067487972176676	152.6991826206024	363.92364335063354	0.33147792301143053	0.3146619863954145	0.5912926822218887
CELLBIN_31976	Astrocytes	CellType_Spatialid	0.2939872012471342	499.0429779264863	348.11919612680634	0.4662964927172773	0.4445238345626738	0.599846911959021
CELLBIN_43987	Astrocytes	CellType_Spatialid	0.07893034613108493	144.72227380047912	365.7763372788314	0.36423443870253724	0.35268829467725105	0.5768677470549749
CELLBIN_47964	Astrocytes	CellType_Spatialid	0.04946973398373824	132.4088079971907	365.07866276622485	0.31268009841153027	0.2923118107929615	0.593432931956323
CELLBIN_56951	Astrocytes	CellType_Spatialid	0.24840124460696308	480.6893719986658	349.84488374813526	0.4123386684699306	0.3847937476257784	0.6361028517643926
CELLBIN_53502	Astrocytes	CellType_Spatialid	0.25952667048152556	460.451425436561	345.09654593879924	0.4194321632795316	0.39113607992404564	0.6321224950706935
CELLBIN_60578	Astrocytes	CellType_Spatialid	0.17139556944026668	254.29845967962007	345.7953025250798	0.41275384862343345	0.3979855381487275	0.5891745958969521
CELLBIN_43095	Astrocytes	CellType_Spatialid	0.20900236357855342	203.72183085624974	346.02098994519116	0.5066067144510623	0.5030035825890483	0.5171853837547531
CELLBIN_62740	Astrocytes	CellType_Spatialid	0.14469021031880444	163.98187565802917	346.2585544881611	0.42061701167476817	0.40715125371667177	0.5582626416343798
CELLBIN_48302	Astrocytes	CellType_Spatialid	0.1781401276810469	367.70102931145595	363.61363098376756	0.35401197595732	0.34137643174517407	0.79924610455929
CELLBIN_59967	Astrocytes	CellType_Spatialid	0.11339417129374608	199.61730279396454	353.52438028585067	0.42170968676987836	0.4036562458509176	0.5401470859159939
CELLBIN_63898	Astrocytes	CellType_Spatialid	0.1298637758587899	193.25838992514088	358.87778809084125	0.4253089254943082	0.41636634423730734	0.5525588039916179
CELLBIN_54094	Astrocytes	CellType_Spatialid	0.22032840530368644	589.8188207268353	379.2573495282367	0.35791569951757424	0.33767614957374514	0.8471742128966347
CELLBIN_57844	Astrocytes	CellType_Spatialid	0.11339582610420021	225.13906387022385	358.9344926922974	0.35544087343584785	0.3347248898553013	0.5964559775877203
CELLBIN_50815	Astrocytes	CellType_Spatialid	0.041728156515393015	109.55685827772393	366.3575071433666	0.3053713071084222	0.28539105113482177	0.595253731109231
CELLBIN_61334	Astrocytes	CellType_Spatialid	0.0801302032214765	160.75984636436777	363.6851384995461	0.3899700153276786	0.37734258892784306	0.5573293579806491
CELLBIN_46349	Astrocytes	CellType_Spatialid	0.16874884499897091	194.5534852105999	349.95162280157126	0.45790227884027174	0.4486797825313631	0.5383885106775622
CELLBIN_65075	Astrocytes	CellType_Spatialid	0.07691399893567522	236.3907261957269	370.1524256470808	0.296651606728625	0.27869671765352677	0.6340213687430032
CELLBIN_57932	Astrocytes	CellType_Spatialid	0.19680590813378115	214.2247449807203	345.8421352197662	0.5161552201933122	0.5072049166096059	0.4858748187946484
CELLBIN_58838	Astrocytes	CellType_Spatialid	0.11219386093101852	226.9435619734337	359.1610756140114	0.35411770405328064	0.3328857997915463	0.5960363458977945
CELLBIN_46524	Astrocytes	CellType_Spatialid	0.21525338694061158	287.8214269290636	343.7666012314899	0.4318549311462534	0.4169517989803607	0.608206627735566
CELLBIN_50567	Astrocytes	CellType_Spatialid	0.28773179733074256	774.3375096927836	363.5463134498467	0.3863459529745371	0.3514854441452574	0.7953869706923659
CELLBIN_32858	Astrocytes	CellType_Spatialid	0.22783719047781825	294.9791871843097	345.402433892813	0.5093511524048547	0.49400891801443275	0.49429610465153545
CELLBIN_64833	Astrocytes	CellType_Spatialid	0.13175827616205021	210.02680858677743	352.92002930484244	0.39638321429845425	0.3788461710421992	0.5696373517394762
CELLBIN_48870	Astrocytes	CellType_Spatialid	0.2802261426577761	563.1561955188981	361.0508387170353	0.4381092116316183	0.4143634794348047	0.6438452753907221
CELLBIN_37818	Astrocytes	CellType_Spatialid	0.2415260909806611	562.9053345549053	373.3443138374779	0.3786343583747802	0.36266682809190715	0.9329366688126345
CELLBIN_56482	Astrocytes	CellType_Spatialid	0.10124184018881859	112.66510098410347	347.7776221928859	0.4011417706034368	0.386254433789427	0.5538106409785538
CELLBIN_32254	Astrocytes	CellType_Spatialid	0.2882187214833308	387.22031452294175	351.89455087703107	0.5249809975384389	0.5123035713833216	0.5121770070576314
CELLBIN_60207	Astrocytes	CellType_Spatialid	0.0474708267958349	53.021552355632	359.904755750492	0.40194601727479456	0.39582644867766903	0.5517057630619051
CELLBIN_34216	Astrocytes	CellType_Spatialid	0.4612993530803171	1633.6224020243087	393.402671392124	0.5295269446929889	0.4948022031656316	0.9599858723285462
CELLBIN_55506	Astrocytes	CellType_Spatialid	0.11569485193357293	135.29883552985746	353.0029116333529	0.43963491088917206	0.4292954228547348	0.5312549230218176
CELLBIN_46981	Astrocytes	CellType_Spatialid	0.18484321941108475	249.79896164882746	349.1888987924098	0.4728150423449343	0.46211052526587504	0.5259271730162166
CELLBIN_53772	Astrocytes	CellType_Spatialid	0.041045540870908274	119.1995987875252	371.31041638064266	0.27910720696966523	0.2634835857182887	0.6129636784546022
CELLBIN_54562	Astrocytes	CellType_Spatialid	0.13671454262424781	130.18970136472342	344.9143836557364	0.4554365932753353	0.4458882009299644	0.5246671246278125
CELLBIN_58227	Astrocytes	CellType_Spatialid	0.026262828756494917	72.04074079496291	371.13215863615807	0.2972866288726089	0.2843026230200021	0.5975032509686969
CELLBIN_53527	Astrocytes	CellType_Spatialid	0.17856068245075546	176.75066914439452	344.09793312190175	0.45676000212001616	0.4485053693636975	0.550739409315641
CELLBIN_55786	Astrocytes	CellType_Spatialid	0.0851189578358804	191.45100003067722	359.41742477172966	0.3437419781162062	0.32115084215058504	0.5862654204799231
CELLBIN_40499	Astrocytes	CellType_Spatialid	0.2068826088936525	323.0254988044624	346.420747386282	0.4514044741462368	0.4296693462593713	0.5424621995261372
CELLBIN_51863	Astrocytes	CellType_Spatialid	0.08772266144012267	186.60329381218	357.8858721637375	0.34280641434519404	0.32199977118021356	0.5902081884668299
CELLBIN_30571	Astrocytes	CellType_Spatialid	0.02990218052652668	93.4243490151039	370.89215056473586	0.2536988929191458	0.23784021809793646	0.6201265500010699
CELLBIN_51670	Astrocytes	CellType_Spatialid	0.25573400001017765	291.5323377314549	352.04527997517	0.5384411374813015	0.5344697578572299	0.5003790999165121
CELLBIN_64164	Astrocytes	CellType_Spatialid	0.1895363412464517	167.5137206556398	339.2863409042057	0.494658973520278	0.4860325218173425	0.5066099005586828
CELLBIN_43459	Astrocytes	CellType_Spatialid	0.23064256769470629	718.4214634811649	378.24186513624824	0.36047670387390685	0.3258269595297884	0.7164363426279228
CELLBIN_63148	Astrocytes	CellType_Spatialid	0.06619641684611387	182.88569229835232	369.1574949146789	0.3002089997238108	0.2801301232905772	0.6133122059114556
CELLBIN_45462	Astrocytes	CellType_Spatialid	0.24354692184889787	633.412323373046	361.5351187752858	0.39564272547767937	0.35902816036113644	0.631321592771063
CELLBIN_57783	Astrocytes	CellType_Spatialid	0.45719131909218214	511.9578879974711	331.04013866656345	0.624135546680031	0.6170035634811212	0.505100034983192
CELLBIN_51447	Astrocytes	CellType_Spatialid	0.3410094462905083	610.0657886691292	349.34218032391254	0.47255908821797943	0.45298147773456043	0.7112834910979094
CELLBIN_60940	Astrocytes	CellType_Spatialid	0.10293056803759044	126.49105543559264	354.28432214509326	0.43575807139936745	0.4266368441868545	0.5321737236432402
CELLBIN_44299	Astrocytes	CellType_Spatialid	0.13629429656835992	199.56904196383869	353.14559492469226	0.42034979006734646	0.4069632102205225	0.5535195580116209
CELLBIN_57811	Astrocytes	CellType_Spatialid	0.07563512553983187	130.76913763486752	355.72477629541925	0.37606822068977236	0.35821115665367853	0.5634637989797078
CELLBIN_64396	Astrocytes	CellType_Spatialid	0.08124905267725929	205.74807406520367	368.46820208579464	0.32929671229930596	0.3119740751322787	0.6027855850940502
CELLBIN_54642	Astrocytes	CellType_Spatialid	0.48127730924782797	669.5308361245475	340.0703049720873	0.6291384680887813	0.6277420267641104	0.7726274864861641
CELLBIN_49543	Astrocytes	CellType_Spatialid	0.05168489161770816	104.99219450459242	364.31374467118843	0.3158461450168643	0.3018014911842187	0.5958433847134953
CELLBIN_52457	Astrocytes	CellType_Spatialid	0.1468480308495699	220.9127776648366	349.9713144336774	0.4058843258430764	0.38642522235202575	0.5653749653374409
CELLBIN_48988	Astrocytes	CellType_Spatialid	0.0790988708351314	156.63079509942463	358.83534903028135	0.31780851287203177	0.30037879164039427	0.6126083170436128
CELLBIN_52790	Astrocytes	CellType_Spatialid	0.3357624718532417	647.9614132802395	357.08317077552454	0.4644636878509278	0.4491787783878242	0.8438565185654698
CELLBIN_28735	Astrocytes	CellType_Spatialid	0.16727415429344528	262.1217121019567	352.2282412925956	0.4092947941477727	0.3917653184122407	0.5810000344609014
CELLBIN_63228	Astrocytes	CellType_Spatialid	0.0837494272796093	224.8963359095161	363.6413410094561	0.31984609629075883	0.2949276064424337	0.6037635198399562
CELLBIN_54088	Astrocytes	CellType_Spatialid	0.3579396157025562	571.0424166051264	347.1794899424063	0.5000497223151561	0.4888300941273806	0.7960146691203097
CELLBIN_54712	Astrocytes	CellType_Spatialid	0.039595549353741176	113.25042276139848	367.00804043712543	0.28465375204367943	0.26601326129271685	0.6062327919635926
CELLBIN_49718	Astrocytes	CellType_Spatialid	0.051907907833158975	108.23041856831543	365.72409464001123	0.3312746274087945	0.3194298884370342	0.5870937360859281
CELLBIN_62930	Astrocytes	CellType_Spatialid	0.10788529932420084	168.2050670023985	355.32185919210406	0.4198808052499453	0.4052807263653032	0.5418421373151137
CELLBIN_32556	Astrocytes	CellType_Spatialid	0.24630779834155642	248.5312867901267	344.23365830634594	0.521388733211307	0.5136260983182506	0.5055658587679002
CELLBIN_57855	Astrocytes	CellType_Spatialid	0.255153967277192	280.5124942940465	343.6068862286654	0.5481686395147523	0.5411159493608243	0.47378277151231024
CELLBIN_54993	Astrocytes	CellType_Spatialid	0.30298772446471284	429.0521090100258	342.50106029600704	0.5399641247940482	0.5241316402080265	0.487050060336293
CELLBIN_61413	Astrocytes	CellType_Spatialid	0.36256881466069174	520.3505472251582	349.89167128670306	0.5610170019227804	0.5481974130347291	0.5067634397314708
CELLBIN_59582	Astrocytes	CellType_Spatialid	0.07069161384623264	138.9470467260696	362.68206596501585	0.3374901351704273	0.32094080088157806	0.5887004693913651
CELLBIN_60359	Astrocytes	CellType_Spatialid	0.2732066420719377	257.8655287141903	328.8978490013884	0.5362250780787402	0.5241546915833668	0.4863991791961042
CELLBIN_37604	Astrocytes	CellType_Spatialid	0.13653193132693212	180.19788574807035	354.1777851192196	0.41922919552166327	0.4069088226571088	0.5568426589282327
CELLBIN_52443	Astrocytes	CellType_Spatialid	0.27893212852278415	275.57406493312084	337.4420069000727	0.5686457171632322	0.5596051560088438	0.45291868554412573
CELLBIN_49787	Astrocytes	CellType_Spatialid	0.11777297473097983	139.60261824938414	351.7399544651105	0.4388082714032822	0.42907706941900764	0.5328947334050498
CELLBIN_52614	Astrocytes	CellType_Spatialid	0.3712307334708898	510.1222799567636	346.32565728782595	0.5581596095828831	0.5434395741705977	0.5116096575206707
CELLBIN_47342	Astrocytes	CellType_Spatialid	0.08360186875463915	109.67082783439895	356.92718788588144	0.41982265662031854	0.4099063674719333	0.5400151569064332
CELLBIN_59662	Astrocytes	CellType_Spatialid	0.3354082103834813	416.42666373017175	343.4922902437891	0.5470487741607694	0.5365530895018097	0.5245180904087439
CELLBIN_55883	Astrocytes	CellType_Spatialid	0.06341276865072168	97.81974862778122	359.87594936941736	0.3251215212597844	0.3122054707986012	0.5980397990498125
CELLBIN_53195	Astrocytes	CellType_Spatialid	0.45284391990887446	1370.31820173288	384.1741819495735	0.5328890938960736	0.5077616294926257	1.0702683973343572
CELLBIN_56073	Astrocytes	CellType_Spatialid	0.3232172322298486	476.1528106669453	341.63485125431333	0.49912492244067275	0.4852540626229887	0.6175730236236251
CELLBIN_52907	Astrocytes	CellType_Spatialid	0.1845284146432943	273.76952376333145	346.37973769060875	0.4102368457499291	0.39218144290474555	0.5956064033933314
CELLBIN_56742	Astrocytes	CellType_Spatialid	0.11467344361468827	246.07174807015258	355.8108966939179	0.3367581592308561	0.31012373635347684	0.6090816927935093
CELLBIN_59289	Astrocytes	CellType_Spatialid	0.05155964827472077	82.421440415526	361.4952884307807	0.34451414727380913	0.33317871390413456	0.5790369407535603
CELLBIN_60597	Astrocytes	CellType_Spatialid	0.05423152744076292	87.02357349576617	360.79511116944576	0.32914593691037536	0.3171511222941768	0.5896016663136139
CELLBIN_40275	Astrocytes	CellType_Spatialid	0.3879162269042235	997.572186015971	366.28716725686013	0.4706068543831636	0.4395001032176689	0.7674778635081817
CELLBIN_35728	Astrocytes	CellType_Spatialid	0.30263575392082137	321.16157043690646	336.80889099509534	0.529739232559591	0.5174600221027298	0.5174637440133116
CELLBIN_29138	Astrocytes	CellType_Spatialid	0.15484624889235218	188.59661783098537	343.29469920802586	0.4551563374187082	0.441228970767865	0.5263076664069654
CELLBIN_43648	Astrocytes	CellType_Spatialid	0.16904205588639448	223.6831962523883	344.85633413045775	0.4774917423379744	0.4589283171718991	0.5073726027957016
CELLBIN_49594	Astrocytes	CellType_Spatialid	0.1742056734292077	259.61856515052943	348.22385609434656	0.4323894265580709	0.4159957403851342	0.5574456923393174
CELLBIN_56030	Astrocytes	CellType_Spatialid	0.17796083210018215	217.0324667234563	350.71002154387105	0.45821446425107226	0.44779881445145114	0.5411311473891581
CELLBIN_42834	Astrocytes	CellType_Spatialid	0.0174480596784302	94.13920229302029	375.5691537686377	0.20028987926418998	0.17749579070089538	0.6347377134821677
CELLBIN_38844	Astrocytes	CellType_Spatialid	0.05945777974118476	163.32563851204836	366.0601493189252	0.32845368248228357	0.30835744565771434	0.5875432149968074
CELLBIN_41993	Astrocytes	CellType_Spatialid	0.09962126884546114	175.79474713100055	362.2841442841062	0.39079878980241245	0.3754292284618919	0.5609766299447075
CELLBIN_43193	Astrocytes	CellType_Spatialid	0.09314442233855487	121.30064305110267	353.2494644028214	0.47058083860384836	0.46104917339963375	0.5128466679828826
CELLBIN_57731	Astrocytes	CellType_Spatialid	0.11624117862219947	435.1627464604792	380.48628107224465	0.29029574553898996	0.2660891699956864	0.6976840903681663
CELLBIN_57368	Astrocytes	CellType_Spatialid	0.17975398965261233	325.1944283587767	357.7275095496161	0.4250524449792128	0.4062323131624093	0.5655392484183176
CELLBIN_46924	Astrocytes	CellType_Spatialid	0.1610596653286551	194.8915828792182	345.49553542677126	0.43795611502300874	0.4237851405898129	0.546792890334207
CELLBIN_47603	Astrocytes	CellType_Spatialid	0.23133682714076464	861.1115836380226	395.2184129654144	0.33933886057446483	0.32134298018830243	1.3539407230773597
CELLBIN_35472	Astrocytes	CellType_Spatialid	0.04482960378919905	133.73113785972865	365.8367647321098	0.29723173175646606	0.27610567537870456	0.6002656373279402
CELLBIN_50784	Astrocytes	CellType_Spatialid	0.15871921853729676	424.6792097040934	365.98396019447233	0.31026658234583815	0.2864814654163136	0.7658743658599652
CELLBIN_40301	Astrocytes	CellType_Spatialid	0.06557250304085523	100.26844499425275	357.7440177903829	0.3521502373358074	0.3376496563790389	0.5772312386785817
CELLBIN_59100	Astrocytes	CellType_Spatialid	0.2390803004085645	278.79191882325233	344.47152694304464	0.5722985204518864	0.5661640649151142	0.44295050772870853
CELLBIN_45759	Astrocytes	CellType_Spatialid	0.12508243835342855	107.8314020572197	342.9542382175497	0.4721242836136751	0.4584069228803018	0.5094074999188286
CELLBIN_55810	Astrocytes	CellType_Spatialid	0.23517314755956867	381.1148550419483	347.36369802521307	0.4487445069258281	0.4226005259282534	0.555001338546798
CELLBIN_63539	Astrocytes	CellType_Spatialid	0.1626749891871266	224.8565020668794	351.00532733155904	0.4693586950965942	0.45512052113156165	0.515434296665973
CELLBIN_38051	Astrocytes	CellType_Spatialid	0.03419180947183991	152.30571643423858	376.20728750801516	0.23436515935168878	0.21729544191301087	0.6391027680989038
CELLBIN_60946	Astrocytes	CellType_Spatialid	0.266474897819048	367.8748558175756	348.54498094540554	0.4748815028894858	0.45956488620163544	0.5786828732134675
CELLBIN_61531	Astrocytes	CellType_Spatialid	0.07404551675609164	144.66158978190708	361.3706710032683	0.37303217840806135	0.3606951092081389	0.5672257035981413
CELLBIN_60275	Astrocytes	CellType_Spatialid	0.06120041377427318	99.96725359131686	362.5751625308422	0.39397751407630277	0.387585817888273	0.5538081756918589
CELLBIN_38486	Astrocytes	CellType_Spatialid	0.04845789373390882	107.06892448144359	362.64851017557675	0.35042641330035484	0.3334152221643697	0.5749993461503999
CELLBIN_59966	Astrocytes	CellType_Spatialid	0.37708272324790487	1235.39105593038	380.29735414404695	0.4553736220132564	0.42742514523037695	1.1155590507644086
CELLBIN_61403	Astrocytes	CellType_Spatialid	0.21496245003608364	257.4478678371699	341.9430221424968	0.4699717402724634	0.4556829142850309	0.5400590547654919
CELLBIN_62669	Astrocytes	CellType_Spatialid	0.09813686695155464	209.12437699081096	363.9519182030818	0.32708050533364025	0.311004980780008	0.6278880002414982
CELLBIN_55315	Astrocytes	CellType_Spatialid	0.19130011090545485	249.54808198875497	351.1680142098553	0.4526591435658126	0.4419395979324777	0.5595614095112018
CELLBIN_42233	Astrocytes	CellType_Spatialid	0.2677763613798187	317.2072756585686	345.92215680386505	0.543294121490917	0.529583707821402	0.47164356485207815
CELLBIN_60661	Astrocytes	CellType_Spatialid	0.12868399671947206	305.9301663868902	365.88117396542975	0.3222764199983849	0.3042603740530723	0.6853430735525935
CELLBIN_48030	Astrocytes	CellType_Spatialid	0.0897082651231748	269.4372721074643	367.5225452498927	0.28423342818831315	0.2602285153616723	0.6557321047014025
CELLBIN_55841	Astrocytes	CellType_Spatialid	0.03504499199917909	100.576563596771	371.3371294836183	0.28082460038011503	0.2667299073983341	0.6083839695479207
CELLBIN_63210	Astrocytes	CellType_Spatialid	0.05727373178732785	93.3758673426721	362.1548487593628	0.34618583264057023	0.3358431997984745	0.5805642259162368
CELLBIN_50265	Astrocytes	CellType_Spatialid	0.1534974751544817	281.6835460536728	350.3323908637678	0.4020231800878151	0.3764667982119454	0.5644915695741682
CELLBIN_51569	Astrocytes	CellType_Spatialid	0.20169598303990421	465.8825452147037	364.8529449916514	0.3671634091020882	0.340838653909228	0.6775135942322216
CELLBIN_48647	Astrocytes	CellType_Spatialid	0.02269594702950317	79.35732726314757	374.19058156024073	0.24221793441666617	0.22878833741443003	0.6220255294174397
CELLBIN_38168	Astrocytes	CellType_Spatialid	0.3154224755162165	620.7563190019696	351.85575886008274	0.4530996296045225	0.42599217624305236	0.6424238484401473
CELLBIN_60916	Astrocytes	CellType_Spatialid	0.24054014023788503	598.144820325291	373.915033226013	0.3701887437546155	0.35326452983707296	0.97919892175324
CELLBIN_54065	Astrocytes	CellType_Spatialid	0.19741613087221072	392.0740830449952	354.83400498082017	0.41012937322067966	0.3851177916810654	0.5863821410978335
CELLBIN_58303	Astrocytes	CellType_Spatialid	0.15793100262510817	374.8470694408933	368.6498814585517	0.3307141783581989	0.3093566278491235	0.7132617370598737
CELLBIN_49365	Astrocytes	CellType_Spatialid	0.14234000561593918	167.00383701188773	349.39755017307857	0.45321446742365495	0.442134731557651	0.5269267003279902
CELLBIN_53797	Astrocytes	CellType_Spatialid	0.14825629134493504	129.39221402322272	344.6125681941775	0.5099656991940853	0.5018007469923955	0.48497681749919636
CELLBIN_57936	Astrocytes	CellType_Spatialid	0.10958444669464593	312.19148570425125	366.8959339747945	0.3183807528291684	0.29176157266877134	0.6273604220618396
CELLBIN_44946	Astrocytes	CellType_Spatialid	0.07872427237232191	152.14331862833998	364.7292211433893	0.3451414228222665	0.33180589240079184	0.591426882927545
CELLBIN_59425	Astrocytes	CellType_Spatialid	0.17318953743041074	296.6197909343925	355.4438007522016	0.38771641133892276	0.37246272705459155	0.6386770209370853
CELLBIN_47003	Astrocytes	CellType_Spatialid	0.15143298480264344	150.52359405157947	349.9965260292055	0.4495999193900674	0.4430132756311889	0.5440891221803204
CELLBIN_44006	Astrocytes	CellType_Spatialid	0.11265844723061981	91.82732724503984	347.9101498971521	0.4635600727883152	0.4580485229677239	0.5154367302061496
CELLBIN_44373	Astrocytes	CellType_Spatialid	0.15755443354134135	338.8744438836979	362.52116634381184	0.4075707670288454	0.38434781092334774	0.5639017312692434
CELLBIN_48840	Astrocytes	CellType_Spatialid	0.03674009317284458	79.08422109263432	367.7878082846995	0.3206806319111896	0.3080085845134551	0.5882078435300064
CELLBIN_56534	Astrocytes	CellType_Spatialid	0.07811071850696595	195.18240459668573	366.34296973023476	0.3156803274311742	0.2978329404046172	0.6131028288359262
CELLBIN_61834	Astrocytes	CellType_Spatialid	0.19684210503756158	237.9669387797345	346.2066506903581	0.45255472034495947	0.44128148685233126	0.5629502691845458
CELLBIN_60693	Astrocytes	CellType_Spatialid	0.33080054904777123	579.7623360329359	348.07868932777626	0.4634541953298617	0.43971475319095715	0.6692236446699188
CELLBIN_49545	Astrocytes	CellType_Spatialid	0.2166830087777744	255.12000810306364	349.9519988383954	0.5227504740861046	0.5149608473952069	0.48717530179918994
CELLBIN_58270	Astrocytes	CellType_Spatialid	0.09505593317893989	172.67092259029295	356.8590828685964	0.3824623036741397	0.3665787372048798	0.565412174978356
CELLBIN_57334	Astrocytes	CellType_Spatialid	0.11373271172055964	151.4325196250421	357.17351281145204	0.4442946305460987	0.4371850711723508	0.5294361756381019
CELLBIN_54818	Astrocytes	CellType_Spatialid	0.22807346407024193	392.9812106837549	355.8664289765913	0.42355306557204364	0.40556068545142754	0.6292091077803295
CELLBIN_62544	Astrocytes	CellType_Spatialid	0.2825925109121599	488.24278213103884	352.0174636715084	0.45460710213317607	0.4310852545275875	0.6028402234160809
CELLBIN_47270	Astrocytes	CellType_Spatialid	0.0401143263643744	130.13095663905034	367.81078102531353	0.2669970652854733	0.24425813331071405	0.6152653518423422
CELLBIN_57281	Astrocytes	CellType_Spatialid	0.3199986590187631	630.4717952001511	365.7293233825865	0.4716145860839097	0.4645802240012462	1.0169391029427097
CELLBIN_51989	Astrocytes	CellType_Spatialid	0.169289718649128	334.60138426778235	353.34931378615073	0.3916441032117557	0.36831742842704834	0.5930094214488172
CELLBIN_39534	Astrocytes	CellType_Spatialid	0.13281877225058003	157.27487381929518	343.54668849585926	0.4476782409548088	0.4306329525080696	0.5251901133475929
CELLBIN_37839	Astrocytes	CellType_Spatialid	0.11758483417423486	372.5150490476434	364.52250245015625	0.2893369688074811	0.26916844355850567	0.7287207078074202
CELLBIN_48813	Astrocytes	CellType_Spatialid	0.2647653750739196	656.8915371928427	377.6769011228939	0.39961273198067315	0.3825924381606916	0.8838190587329982
CELLBIN_34951	Astrocytes	CellType_Spatialid	0.0822322834416814	104.06589975570964	350.10208421716476	0.4545628586489198	0.4397197480566877	0.5250781917327998
CELLBIN_41873	Astrocytes	CellType_Spatialid	0.07345885993998488	187.12589581035405	366.1639742166205	0.30038892171674075	0.28382757217188037	0.6278399820787638
CELLBIN_62727	Astrocytes	CellType_Spatialid	0.13469358907211368	248.9276005145154	355.83092303888475	0.3914173438875537	0.3723830852083773	0.5745331092093422
CELLBIN_52141	Astrocytes	CellType_Spatialid	0.1890604904641597	254.16910637621154	346.42324521683236	0.4695731544036123	0.4563015896989377	0.5267518063312943
CELLBIN_54561	Astrocytes	CellType_Spatialid	0.3544749565163258	469.74241209644276	338.0475374481291	0.5479217198219496	0.5292135225878476	0.498525783193893
CELLBIN_64830	Astrocytes	CellType_Spatialid	0.12596405737676672	232.03733718989653	364.18637011152555	0.35810337934297237	0.3473894419970215	0.6447323349331441
CELLBIN_58096	Astrocytes	CellType_Spatialid	0.3554567194116347	748.9742831931646	354.6714996147852	0.4602988958822417	0.43257431516995715	0.7218640952660703
CELLBIN_41576	Astrocytes	CellType_Spatialid	0.28461637244128374	460.52650729457577	353.8441959214156	0.45418178224843286	0.43739671238748723	0.6611137255881658
CELLBIN_65016	Astrocytes	CellType_Spatialid	0.16948418829175996	277.1508793640703	354.91989346760056	0.4150508775527161	0.40133441225630406	0.5873286828466081
CELLBIN_53639	Astrocytes	CellType_Spatialid	0.286564703875867	377.28977179899846	338.47095133206955	0.4975930920462956	0.4806906491154091	0.5443774856460448
CELLBIN_60938	Astrocytes	CellType_Spatialid	0.061178559377635326	167.04117720011536	364.02693540778137	0.3130668377364382	0.29140654408871103	0.5976291426388923
CELLBIN_44505	Astrocytes	CellType_Spatialid	0.022630450641774668	89.11607896639988	371.64220572556417	0.22977360438972802	0.209355545917816	0.6251199350102506
CELLBIN_54070	Astrocytes	CellType_Spatialid	0.1683131720125216	193.65897088148583	348.82338176833395	0.4683750094129255	0.4590849016952782	0.5252304895478523
CELLBIN_64103	Astrocytes	CellType_Spatialid	0.06133432265291056	139.35179281178375	365.9424661536582	0.3463532203360264	0.3322820882518608	0.5797624200269768
CELLBIN_49859	Astrocytes	CellType_Spatialid	0.09036268553313745	103.32659030104386	352.44151190711494	0.4355022466091514	0.4250921021007615	0.5311261202535803
CELLBIN_58088	Astrocytes	CellType_Spatialid	0.2061726017945196	313.38797730184837	349.58803655002964	0.43911561577634917	0.42091742658307835	0.5684228531316118
CELLBIN_48431	Astrocytes	CellType_Spatialid	0.25516436915096674	684.8458029072034	372.4664547739628	0.372772877513677	0.3430318086114799	0.7854724980621874
CELLBIN_57974	Astrocytes	CellType_Spatialid	0.07389664896428255	126.83930598800998	358.5764614136592	0.36836855141004016	0.35383595366805926	0.5691188837348561
CELLBIN_50865	Astrocytes	CellType_Spatialid	0.04424338992762219	115.55111032389915	368.64603408622173	0.28449652351163823	0.26876224957330747	0.6116569010270595
CELLBIN_63848	Astrocytes	CellType_Spatialid	0.05261144369723921	92.38709002651163	366.5342885997791	0.3331261682510749	0.3232699167144058	0.5876722262798769
CELLBIN_41944	Astrocytes	CellType_Spatialid	0.06258043824045403	139.79246450766732	367.197754471749	0.3318748446751423	0.31584385474470855	0.5889414122571434
CELLBIN_46799	Astrocytes	CellType_Spatialid	0.11977055815283216	166.39431697205862	352.56081341943775	0.3869852287041267	0.3720984898282744	0.5765909520255175
CELLBIN_50666	Astrocytes	CellType_Spatialid	0.10100995938133212	127.72325958485514	351.3069086081791	0.4033615599923166	0.38951711069993017	0.5527710500722413
CELLBIN_37379	Astrocytes	CellType_Spatialid	0.09272766150957609	131.62972316369178	351.8488363726292	0.31026804652604784	0.3010588977566926	0.6837200850224341
CELLBIN_51617	Astrocytes	CellType_Spatialid	0.2453747853833675	390.3050263430201	347.23075562928057	0.45839223009092755	0.4371109923303008	0.561299375948916
CELLBIN_50466	Astrocytes	CellType_Spatialid	0.38335592448182726	549.8356448873004	341.3847095128976	0.5483507585060468	0.5328186970926249	0.5490040087938317
CELLBIN_58551	Astrocytes	CellType_Spatialid	0.11802285941447219	334.0898237719366	369.9747179612468	0.30689732111064366	0.28282443079024455	0.6662264502949011
CELLBIN_44210	Astrocytes	CellType_Spatialid	0.1562961392847426	233.00061491744742	346.34076505761726	0.42087279597696964	0.3990928610737374	0.5511154400895852
CELLBIN_55393	Astrocytes	CellType_Spatialid	0.2211345982343994	542.4968977855615	364.2351781088233	0.37144546052166744	0.34396000819400735	0.7012106149982781
CELLBIN_49337	Astrocytes	CellType_Spatialid	0.18929012915474216	456.3845071735851	367.8293006578256	0.34611780473813686	0.32412002601360507	0.7486235169295659
CELLBIN_64323	Astrocytes	CellType_Spatialid	0.07604197020064692	141.57279918812068	361.94967226747974	0.3646198184287429	0.35220348139143365	0.5741304639929486
CELLBIN_56703	Astrocytes	CellType_Spatialid	0.3719224751608076	562.573073183391	344.75408163644045	0.524202205104008	0.509068617209401	0.6181081862311761
CELLBIN_50226	Astrocytes	CellType_Spatialid	0.15430125487697424	320.9568082665714	361.1883300418429	0.3886644855929756	0.3677456183641651	0.5895735787934283
CELLBIN_59937	Astrocytes	CellType_Spatialid	0.27712234763454197	337.62607129297334	334.1770561766462	0.5055331410183336	0.48790846398907495	0.5193778823860808
CELLBIN_46916	Astrocytes	CellType_Spatialid	0.064376043124142	90.43522771629289	360.1860299971238	0.4101416101654546	0.4014225447471197	0.5455592635973979
CELLBIN_50904	Astrocytes	CellType_Spatialid	0.186053072906984	253.05638464275256	349.83093511550953	0.4641835001243491	0.45024601528429326	0.5302926769997499
CELLBIN_40264	Astrocytes	CellType_Spatialid	0.3285122713727665	378.2574886268804	342.8348571139202	0.5599858375830481	0.5510058296091573	0.49705612118247766
CELLBIN_62631	Astrocytes	CellType_Spatialid	0.07415686345297084	147.6954380374597	361.22830433826886	0.37650465303665365	0.36400632151362405	0.5648055528741486
CELLBIN_50231	Astrocytes	CellType_Spatialid	0.16931994935813274	296.0283615285545	349.9657719524954	0.42068475069760103	0.39756107291655646	0.5559401395043992
CELLBIN_51640	Astrocytes	CellType_Spatialid	0.34381729848189757	403.7328000853109	338.9206221382976	0.5420748316714289	0.5284639686587225	0.5259915021998782
CELLBIN_62378	Astrocytes	CellType_Spatialid	0.15167550630711799	179.66239967771025	348.5928739977518	0.44676486237140134	0.4371567387278842	0.5402482662240965
CELLBIN_56998	Astrocytes	CellType_Spatialid	0.06499226258201421	119.27953952501274	359.46710100190694	0.3829380970455794	0.3696047774206542	0.5593463952123133
CELLBIN_51472	Astrocytes	CellType_Spatialid	0.2830521553450733	597.7886608466102	360.4097215028787	0.41945048459241563	0.39479232116953666	0.7121478085782115
CELLBIN_42734	Astrocytes	CellType_Spatialid	0.07252391384375301	131.66008992355444	361.88574918344835	0.34502172708874856	0.33188591529804695	0.5873014479619479
CELLBIN_62228	Astrocytes	CellType_Spatialid	0.29101501340682606	367.89539438977596	341.20137128944634	0.4958592450572736	0.4821015009700213	0.571547884632016
CELLBIN_43538	Astrocytes	CellType_Spatialid	0.05365549314054421	123.26817497917601	367.43524900386865	0.3110945615870159	0.2964641699597556	0.600066430669328
CELLBIN_57717	Astrocytes	CellType_Spatialid	0.2441841493484151	630.8395331043682	370.9935575334148	0.36776068180169064	0.3507001379461319	1.0450097289263254
CELLBIN_54267	Astrocytes	CellType_Spatialid	0.1747598352007531	385.052144800463	363.79218258429387	0.3615999602856925	0.3352125587494531	0.6423794064836861
CELLBIN_61785	Astrocytes	CellType_Spatialid	0.18477652841089826	258.97765392740666	343.13517672028956	0.44356070379831064	0.42256078135527764	0.5413813229210513
CELLBIN_42209	Astrocytes	CellType_Spatialid	0.11864669530539529	201.22332969070123	355.1085965947121	0.3886602468443015	0.3688362330433965	0.566839684632409
CELLBIN_54660	Astrocytes	CellType_Spatialid	0.038167822964821914	130.40479632751726	373.83485346364125	0.2690990576449707	0.2536821785443109	0.6178188308769849
CELLBIN_40480	Astrocytes	CellType_Spatialid	0.1113513435338868	254.53130479231498	362.6076963453718	0.36266398249351034	0.33982722786450714	0.5840197186455391
CELLBIN_33751	Astrocytes	CellType_Spatialid	0.25791299053568606	343.6512900351941	346.49703038116917	0.4763900542191467	0.46286393328951825	0.5748044914751457
CELLBIN_55651	Astrocytes	CellType_Spatialid	0.2114758874227866	281.4277388892626	354.0344283030795	0.47611749979292134	0.46483061708633217	0.5377337982202144
CELLBIN_41820	Astrocytes	CellType_Spatialid	0.08770954485607182	199.17778454921944	361.99650747869026	0.33215861470309344	0.3104374220825729	0.5989270656044327
CELLBIN_43308	Astrocytes	CellType_Spatialid	0.07996290013879108	187.62782281986222	361.0804004807127	0.31945859159989937	0.2967230358384187	0.6037655171949651
CELLBIN_47639	Astrocytes	CellType_Spatialid	0.07950502199811511	96.7504253712753	357.5754278460782	0.3873559093249005	0.3788509330203668	0.5616360137082154
CELLBIN_49080	Astrocytes	CellType_Spatialid	0.07783479940166159	204.03338573163083	367.4724119288643	0.311059464779264	0.2914000128920686	0.6145749021406273
CELLBIN_62393	Astrocytes	CellType_Spatialid	0.12166566129051214	338.3463110972482	364.1180843349164	0.2985587465509653	0.27234476264809787	0.6819592301722359
CELLBIN_57157	Astrocytes	CellType_Spatialid	0.17928494760677446	208.7403658578789	342.33618417951675	0.4698146274541849	0.45390780518869667	0.5183048259121941
CELLBIN_61091	Astrocytes	CellType_Spatialid	0.055484557169148435	133.0172241944269	368.03336952938804	0.2955241362836245	0.28079184815430247	0.614581309512018
CELLBIN_59311	Astrocytes	CellType_Spatialid	0.22347053084850269	356.6336143151939	352.93004922779096	0.4368890264626067	0.42616743563907505	0.6431779074727946
CELLBIN_44704	Astrocytes	CellType_Spatialid	0.06275681392758545	121.08912836443261	363.7906498006475	0.33259286438316754	0.3185945636942216	0.5902298910930048
CELLBIN_50070	Astrocytes	CellType_Spatialid	0.08745780431941456	169.0242951252632	354.45088121629146	0.3750115112332147	0.35254864451759943	0.5648721528419999
CELLBIN_35297	Astrocytes	CellType_Spatialid	0.09458029455829066	115.96998651214544	352.76228140556725	0.415099224764941	0.40336919331435994	0.5438526709163347
CELLBIN_62026	Astrocytes	CellType_Spatialid	0.45715725042671396	490.8495672457938	330.96742818940123	0.6299352619342654	0.6222931379145505	0.4779183701546712
CELLBIN_38503	Astrocytes	CellType_Spatialid	0.21880053842081157	206.46175286434323	335.32846904867193	0.5218821982866978	0.5110768739678738	0.48405480385189753
CELLBIN_51029	Astrocytes	CellType_Spatialid	0.06415833875384772	120.796415628601	365.4698502945292	0.3534998229420702	0.34141894350253804	0.5772701137915274
CELLBIN_44639	Astrocytes	CellType_Spatialid	0.09752848630788068	209.0100517448665	361.3159215903987	0.353388162221087	0.33186006470529655	0.5859053178365987
CELLBIN_47620	Astrocytes	CellType_Spatialid	0.10091331850471708	204.26561861181375	356.8991716082271	0.32512395126131716	0.3048810155750114	0.6225104135654395
CELLBIN_61945	Astrocytes	CellType_Spatialid	0.15427266537974613	328.1475348445416	366.58021999077397	0.37164126960273347	0.35498611182763	0.6334656135018731
CELLBIN_49396	Astrocytes	CellType_Spatialid	0.0955341957211108	213.16221475280693	362.150226208219	0.33529006681668827	0.3126803441883213	0.6006665389938006
CELLBIN_62875	Astrocytes	CellType_Spatialid	0.1774568332472672	256.1317608627179	354.4652300351546	0.47727882779734443	0.4649416980335418	0.5145854635270352
CELLBIN_47440	Astrocytes	CellType_Spatialid	0.13936109638030791	165.6653711057591	348.69772484283874	0.4321078195271002	0.4198610646350622	0.5446801814082509
CELLBIN_31753	Astrocytes	CellType_Spatialid	0.2497911530765509	339.84451532013304	350.5702117590249	0.5093441569293025	0.4950601369120713	0.5058744650627188
CELLBIN_53543	Astrocytes	CellType_Spatialid	0.12217109689782354	316.5460016504205	367.815368539754	0.32624520569663246	0.3045776657876985	0.646427248353809
CELLBIN_43285	Astrocytes	CellType_Spatialid	0.133000044492508	164.01086303674856	350.76484675035476	0.43824233947045055	0.4249739169770523	0.5349572189864713
CELLBIN_59198	Astrocytes	CellType_Spatialid	0.2822632471017299	283.80141720939423	334.30023556949385	0.5386430473398947	0.5257805128648628	0.48564479884643225
CELLBIN_54474	Astrocytes	CellType_Spatialid	0.2575706802291653	257.14132146082943	340.31146194237454	0.5723897051327285	0.5673956539887264	0.4486483401783815
CELLBIN_52973	Astrocytes	CellType_Spatialid	0.2046257587374111	275.23270970782806	352.83390053009816	0.4923229816163439	0.480240704608278	0.5096604403712096
CELLBIN_57104	Astrocytes	CellType_Spatialid	0.13415566927384226	352.4817588345737	368.46306706307814	0.35478684479990186	0.3358326858653937	0.6247715708215317
CELLBIN_52032	Astrocytes	CellType_Spatialid	0.1417231388929748	349.6378238599284	360.16318385735076	0.3689539924525866	0.3426757523866976	0.5934647713865967
CELLBIN_52272	Astrocytes	CellType_Spatialid	0.2490401757559336	3231.7775789312927	517.2405126867563	0.5351106478776977	0.5189592604334861	5.698303893335033
CELLBIN_61715	Astrocytes	CellType_Spatialid	0.3211845873301248	574.6236124957696	349.6809124321709	0.4709462805248364	0.4469420086216009	0.6175316219517768
CELLBIN_30598	Astrocytes	CellType_Spatialid	0.10786014205778544	133.58916294265373	350.9195868140057	0.4282883785258659	0.4157544029616317	0.5368085291482193
CELLBIN_63018	Astrocytes	CellType_Spatialid	0.28081361836812624	764.0914722716605	372.2952386863123	0.4065742310809598	0.37778074026581887	0.720991685667602
CELLBIN_48663	Astrocytes	CellType_Spatialid	0.06956668469683105	117.65112592812531	359.8345430151509	0.39059335144044205	0.37627062357991065	0.5554361107338849
CELLBIN_62487	Astrocytes	CellType_Spatialid	0.13185597503122545	236.7482195793506	357.0505741857675	0.4164416830018681	0.40211379599683883	0.5536723442446007
CELLBIN_64046	Astrocytes	CellType_Spatialid	0.1811232483575708	296.23775862014713	353.85429277183334	0.4372105070310545	0.41801813833541596	0.5498967372332609
CELLBIN_39899	Astrocytes	CellType_Spatialid	0.03356828046303613	174.311305182583	378.11074086281207	0.2057137862848791	0.18446577281074697	0.6600138681118364
CELLBIN_53963	Astrocytes	CellType_Spatialid	0.04931439161574222	73.02129448173731	362.73593477411833	0.3201662021066238	0.3091111183288424	0.5938480840509105
CELLBIN_62639	Astrocytes	CellType_Spatialid	0.25523030644298506	281.7130417569971	343.63792955155947	0.5035484079420619	0.49405932176159945	0.5371919499606254
CELLBIN_63183	Astrocytes	CellType_Spatialid	0.2977876537289135	337.30463837148505	341.7748447867303	0.5627017272782415	0.5531003013248326	0.4676105043635187
CELLBIN_29100	Astrocytes	CellType_Spatialid	0.05500714485147639	114.6078804962657	367.52687279164644	0.3126111902804798	0.302893782922276	0.6064531894641245
CELLBIN_47148	Astrocytes	CellType_Spatialid	0.14690476907902272	233.4981211360017	348.9940481584335	0.4001091092811674	0.3764215613170017	0.5654071345605285
CELLBIN_51543	Astrocytes	CellType_Spatialid	0.09376452248848739	153.47268570832807	359.0632357843336	0.4170369280444156	0.4038124319638564	0.5419779487606378
CELLBIN_64468	Astrocytes	CellType_Spatialid	0.08854773239407204	109.94198243764299	352.6647131255525	0.46148100396154695	0.44989701205914523	0.5189071492544622
CELLBIN_39760	Astrocytes	CellType_Spatialid	0.08288186689139806	171.20026624854813	361.6437195292432	0.31917931849500286	0.3010683938183357	0.6138147603745773
CELLBIN_54936	Astrocytes	CellType_Spatialid	0.063529051771726	275.9962872061256	377.73377447194764	0.27304344233388267	0.25047483495057077	0.6341446910719365
CELLBIN_45763	Astrocytes	CellType_Spatialid	0.051714267104936235	49.586879474011795	354.81176893132397	0.39048204180057705	0.3780539623094192	0.5572694617293413
CELLBIN_48381	Astrocytes	CellType_Spatialid	0.2948582523430872	861.0355609158737	370.8613483436271	0.3881408509680301	0.3640061712509563	1.1249676011614433
CELLBIN_49948	Astrocytes	CellType_Spatialid	0.0550257512358988	137.86207398820895	368.5641178486394	0.2989493878547072	0.2810771175831544	0.6072910609925536
CELLBIN_64598	Astrocytes	CellType_Spatialid	0.0564221841988254	33.53325825684741	357.03433334685974	0.42078291223260145	0.4186563095757573	0.5400489352840616
CELLBIN_64158	Astrocytes	CellType_Spatialid	0.029298693015145486	46.40824604274383	365.79668080874734	0.3195788483594656	0.3091142526537347	0.5885726544144146
CELLBIN_64239	Astrocytes	CellType_Spatialid	0.056871133563288434	112.81902854448182	364.5537792421004	0.34378867642473404	0.334331554691481	0.5827324124037347
CELLBIN_56667	Astrocytes	CellType_Spatialid	0.019463760938231937	72.38401807350886	370.57712757392505	0.23272774804341068	0.2111522566733369	0.6212919771027787
CELLBIN_55987	Astrocytes	CellType_Spatialid	0.034555816324183385	92.0742712720108	371.52462481613804	0.26471434565871677	0.2530218991257621	0.6214506890252632
CELLBIN_60562	Astrocytes	CellType_Spatialid	0.1721138560595813	330.5315575936775	359.021459050616	0.38526243448647873	0.3658530839313168	0.6203998064734889
CELLBIN_60044	Astrocytes	CellType_Spatialid	0.2705304913551151	268.0206193281438	334.3544196727618	0.5045439106187257	0.49478132664297864	0.5507332583140321
CELLBIN_48636	Astrocytes	CellType_Spatialid	0.036243474597456346	84.2358229655544	366.6565389725557	0.30317716700345676	0.2910502770951208	0.5970618833703207
CELLBIN_61034	Astrocytes	CellType_Spatialid	0.04102677759590692	170.9463243406808	373.349629939023	0.24446767657208165	0.22049141212064555	0.631585898024671
CELLBIN_54532	Astrocytes	CellType_Spatialid	0.16725776465191602	170.78557289526574	344.7375617477737	0.48943813294817884	0.479046938255649	0.5020321192060168
CELLBIN_55694	Astrocytes	CellType_Spatialid	0.3094563643275058	308.4756128343131	338.82378227380616	0.5759383564786218	0.5686320284099114	0.4609147559075409
CELLBIN_51626	Astrocytes	CellType_Spatialid	0.0408984372089189	36.87178527465897	364.12669229924154	0.40117184361996244	0.401560481505363	0.5511218222999613
CELLBIN_43400	Astrocytes	CellType_Spatialid	0.023948331503521318	136.60195240843223	374.46101699435695	0.232361067918234	0.2069615299245616	0.6229573406081481
CELLBIN_56110	Astrocytes	CellType_Spatialid	0.1449413403941644	205.39214371032222	348.90238517722617	0.44832173191645197	0.42979814781613207	0.5260385724635469
CELLBIN_43254	Astrocytes	CellType_Spatialid	0.18563172314121856	239.05219686949164	345.65674998835675	0.44653486269323134	0.4319668280858903	0.5512624444382203
CELLBIN_47393	Astrocytes	CellType_Spatialid	0.16964582154925376	218.1082441203166	349.4646711101842	0.46510969734911706	0.452652337565473	0.5239592016945489
CELLBIN_61714	Astrocytes	CellType_Spatialid	0.04509187161074829	105.10000982938297	364.1622821700162	0.33994480315307546	0.3211486913292687	0.5797582125742831
CELLBIN_39754	Astrocytes	CellType_Spatialid	0.04593657302543334	219.15995367096718	381.82970403058226	0.22886681731107958	0.21120241436874945	0.6684774565726082
CELLBIN_59362	Astrocytes	CellType_Spatialid	0.12506943917792862	311.56724956080814	367.9138541689633	0.3316353316250585	0.30879412633316544	0.6374817579511113
CELLBIN_48915	Astrocytes	CellType_Spatialid	0.23038348824322727	442.66940708522577	358.13851165807097	0.39835831137700867	0.3795586748786796	0.7062441190068962
CELLBIN_47683	Astrocytes	CellType_Spatialid	0.1333789575161901	194.2608016118428	353.497454111323	0.36840005654409685	0.3552442674259344	0.6239473731383564
CELLBIN_42239	Astrocytes	CellType_Spatialid	0.268466590127804	485.77017687935574	350.1356378496371	0.43753261950605904	0.4139337354023765	0.624945361100466
CELLBIN_42441	Astrocytes	CellType_Spatialid	0.1085442028223907	153.46419127853585	357.6036661656772	0.40738975994094667	0.3976303474709453	0.5569252025199641
CELLBIN_64643	Astrocytes	CellType_Spatialid	0.23395849862654414	384.568672213431	351.25262310650567	0.4398523622383774	0.422717877313893	0.6040547891321673
CELLBIN_49676	Astrocytes	CellType_Spatialid	0.22952961809191372	371.09694726275404	350.5420526209219	0.447753878204515	0.4274663522343127	0.5685550657794944
CELLBIN_55301	Astrocytes	CellType_Spatialid	0.1499856119754704	267.2313086248754	349.26816543183804	0.3932728319985591	0.36831549813972303	0.5727913400173122
CELLBIN_34737	Astrocytes	CellType_Spatialid	0.11183281492265269	135.99344606149742	351.814808169106	0.416808110184699	0.4044515333253357	0.5468549697390347
CELLBIN_39901	Astrocytes	CellType_Spatialid	0.07843363691869133	104.64771389407089	359.97572815926657	0.3997927330831709	0.39092160325735853	0.5521313445160357
CELLBIN_53351	Astrocytes	CellType_Spatialid	0.2622718321250377	336.31800803246574	351.0824876987655	0.5262934296550583	0.5146539752211521	0.49581134783342434
CELLBIN_54693	Astrocytes	CellType_Spatialid	0.0878415969680455	144.97863137865482	361.5998012592325	0.39801806853784627	0.3893034565675252	0.5564870450829106
CELLBIN_58757	Astrocytes	CellType_Spatialid	0.13395003160065327	217.26634988974524	352.17531199961473	0.3619097739602812	0.3472650953335487	0.6297127215544641
CELLBIN_40468	Astrocytes	CellType_Spatialid	0.03910718043626245	129.74795739499837	367.4837924965881	0.26961702586159164	0.24709159829841643	0.61305694318579
CELLBIN_65190	Astrocytes	CellType_Spatialid	0.028956998807456048	37.21404904578833	364.7698816488224	0.34301086240366163	0.3338954141708463	0.5800120119751722
CELLBIN_51747	Astrocytes	CellType_Spatialid	0.28398178822886105	357.2435214313052	336.82564701004947	0.5179048982454084	0.5023948350723555	0.5107647073255036
CELLBIN_45816	Astrocytes	CellType_Spatialid	0.1710670623651202	200.1864360147753	347.13217010285604	0.4801505534219601	0.47009224069492406	0.5124071198621576
CELLBIN_48850	Astrocytes	CellType_Spatialid	0.06397160236460314	116.76655768825	362.0092250403934	0.3428876147585744	0.3299367091448253	0.5841052251508384
CELLBIN_46083	Astrocytes	CellType_Spatialid	0.20182630594781922	297.23781175983083	349.88801523223316	0.4005616653380672	0.38892345217069313	0.6999430841948119
CELLBIN_63195	Astrocytes	CellType_Spatialid	0.08551044810229572	202.7929148214859	363.8080096170438	0.3259881109160622	0.30703860735484195	0.6074385328626083
CELLBIN_46980	Astrocytes	CellType_Spatialid	0.1962957290047205	404.1029619636187	363.3022001233604	0.3767012020811703	0.3585753938415732	0.6968482554695123
CELLBIN_45215	Astrocytes	CellType_Spatialid	0.07927502282771526	165.35915630764003	360.8015155392733	0.3281726131236574	0.3096647370082955	0.6004432515835578
CELLBIN_52195	Astrocytes	CellType_Spatialid	0.16095773330045243	238.5896869045653	344.7141481849344	0.41530550636578606	0.3937985176740326	0.5598176504611393
CELLBIN_50261	Astrocytes	CellType_Spatialid	0.18231994669082022	217.39882407238343	341.72787386000243	0.45267435364529224	0.4385056749855414	0.5418291891435264
CELLBIN_54192	Astrocytes	CellType_Spatialid	0.10710458412831955	229.16790595549327	364.8409120831345	0.35164148333061274	0.33771454421205527	0.6113064865037094
CELLBIN_57934	Astrocytes	CellType_Spatialid	0.2715796734685895	333.4980676424342	341.9240265740062	0.534553231791312	0.5240035376436664	0.4922652776730422
CELLBIN_28215	Astrocytes	CellType_Spatialid	0.08942582265951866	199.29814430619808	362.20935605662845	0.3192480941095035	0.2978032550088837	0.6143298002353956
CELLBIN_43401	Astrocytes	CellType_Spatialid	0.2335649596962869	224.52804465603418	340.3381489351206	0.5281685205042848	0.5185416253795666	0.4840780982200565
CELLBIN_63703	Astrocytes	CellType_Spatialid	0.06024942450598044	98.77945014455972	363.40008245715796	0.3366212282858824	0.32697174735082557	0.5901405432448373
CELLBIN_42205	Astrocytes	CellType_Spatialid	0.1526186736958383	149.825412442033	338.8488046195708	0.4657478991248363	0.44952987367765235	0.5150416506838333
CELLBIN_53075	Astrocytes	CellType_Spatialid	0.11935527880938578	152.14481159779442	353.3410285563882	0.41923419488193475	0.4091311397144104	0.5506726785327178
CELLBIN_50661	Astrocytes	CellType_Spatialid	0.3314280006287188	355.5382155693216	328.5784376220116	0.5330640162855318	0.5203251650112304	0.5388358901954741
CELLBIN_45599	Astrocytes	CellType_Spatialid	0.17766675789520447	203.4540223756752	346.03368019443985	0.49680912644473346	0.48718966942398056	0.49866231611950507
CELLBIN_44060	Astrocytes	CellType_Spatialid	0.27309325379801186	395.96257390310564	347.34867898737343	0.49514551381470934	0.47742927778406274	0.5334433261638366
CELLBIN_50712	Astrocytes	CellType_Spatialid	0.045366176404154517	139.78926087141855	372.0121003359301	0.26609165138112917	0.25016007833359627	0.6280411390438052
CELLBIN_61710	Astrocytes	CellType_Spatialid	0.20306930093676587	276.37399115395647	347.960417690481	0.49122241617892926	0.4759500612073301	0.5053892493332723
CELLBIN_57539	Astrocytes	CellType_Spatialid	0.18126200400661258	344.72730269461283	364.1386681457445	0.38713668712932614	0.37084556651778505	0.6481440118999182
CELLBIN_43723	Astrocytes	CellType_Spatialid	0.014485860313341058	15.666700036750823	368.08954414288587	0.33875370393224924	0.3298492615166403	0.5921506105780523
CELLBIN_52321	Astrocytes	CellType_Spatialid	0.2562860516088268	582.019824558271	366.3605697196118	0.40189343822112017	0.38131511998687295	0.7534797715862641
CELLBIN_61017	Astrocytes	CellType_Spatialid	0.0967148213164832	230.19697990584652	365.2293798309323	0.3605659801591669	0.3472576411468031	0.5906549725998369
CELLBIN_63511	Astrocytes	CellType_Spatialid	0.30672752259536756	323.20961755912515	342.17329143821064	0.565484723456398	0.5609654112917521	0.49093053714333956
CELLBIN_47137	Astrocytes	CellType_Spatialid	0.21967759299001788	666.594974503964	379.0656403668887	0.3450905376851926	0.3225906724353603	0.8897504044400857
CELLBIN_43624	Astrocytes	CellType_Spatialid	0.13177377700378073	222.02587581836121	351.0730078426872	0.4480050350899681	0.4283681540719354	0.5242156694294142
CELLBIN_48268	Astrocytes	CellType_Spatialid	0.18649431390402926	191.16204535104654	347.0922962470098	0.4875189343459169	0.48301352035546313	0.5250092158429606
CELLBIN_64029	Astrocytes	CellType_Spatialid	0.09620952995075953	212.44389974860562	365.95838126699505	0.3696137457199928	0.35423100365586513	0.5776085885673585
CELLBIN_59634	Astrocytes	CellType_Spatialid	0.16250497006064876	367.86148863325485	364.2855301611232	0.39862088584627464	0.3750710350268503	0.577207273792734
CELLBIN_48234	Astrocytes	CellType_Spatialid	0.166999530031842	526.810654635102	378.6718918517342	0.30873982988052406	0.2921950949805247	0.9353061616294867
CELLBIN_59478	Astrocytes	CellType_Spatialid	0.03565176962835081	75.89526356424201	364.34825001872855	0.2957704331359773	0.281209361741162	0.5998940041175648
CELLBIN_61557	Astrocytes	CellType_Spatialid	0.24229857135380847	596.2463722081477	369.7777764968098	0.37119493035631024	0.34551597093460845	0.7887940239028522
CELLBIN_61409	Astrocytes	CellType_Spatialid	0.13158421073313376	130.81726921635214	349.4508597388018	0.49940948681414005	0.4932218856143295	0.4919611287840076
CELLBIN_54525	Astrocytes	CellType_Spatialid	0.14648370817315146	196.7793118752274	348.75740066103737	0.4267758314145333	0.40984450842948833	0.5468210876092846
CELLBIN_52276	Astrocytes	CellType_Spatialid	0.32062079378363717	839.1279032413719	364.36499723405666	0.4420174015015439	0.4301932138497993	1.4474257179191892
CELLBIN_53163	Astrocytes	CellType_Spatialid	0.15188247517101305	402.87073859932667	357.4150143731208	0.33699083522836204	0.30862072992907236	0.6492601449548344
CELLBIN_50585	Astrocytes	CellType_Spatialid	0.21549095249840605	361.7507892099765	352.53671155275924	0.4315252711959553	0.4151651882484086	0.6008894139695431
CELLBIN_26648	Astrocytes	CellType_Spatialid	0.030245621741755845	46.98937234181186	364.37986348876285	0.3361414264145859	0.3233374501584697	0.5828755172725407
CELLBIN_42524	Astrocytes	CellType_Spatialid	0.035676018989514696	140.27140109915712	370.18883154871276	0.240906564567166	0.21955931683238902	0.6306255923952555
CELLBIN_61688	Astrocytes	CellType_Spatialid	0.05952501669294248	154.85090708827644	365.53802480903846	0.3036463519359198	0.2893360522649035	0.6119092111122596
CELLBIN_44237	Astrocytes	CellType_Spatialid	0.09404521112467018	132.19445490755638	357.5854146670632	0.4082483195060814	0.3975983803254062	0.5491834284766249
CELLBIN_34070	Astrocytes	CellType_Spatialid	0.16203781004547405	333.2854040086175	356.608236903612	0.38016558786756915	0.3533275000055469	0.594650254226413
CELLBIN_53946	Astrocytes	CellType_Spatialid	0.14645385329770466	258.23863398888074	360.6207315049499	0.39568617141316487	0.3810026376290428	0.5895646735794853
CELLBIN_34991	Astrocytes	CellType_Spatialid	0.04785202076898711	197.53622365547324	375.83645008294985	0.22571224013663868	0.20597571597485384	0.6718803418451406
CELLBIN_60798	Astrocytes	CellType_Spatialid	0.1211359855966384	298.6578419704713	368.4239452331133	0.3318115134013662	0.31517381391453364	0.6558193133064133
CELLBIN_46170	Astrocytes	CellType_Spatialid	0.061648891015004606	105.77687557295249	361.2854216720052	0.3279993130159091	0.3111185835121116	0.5906048601546453
CELLBIN_61791	Astrocytes	CellType_Spatialid	0.06419588010894173	183.90097132678008	368.0634516655296	0.2877274827909522	0.2749011258344839	0.6400186224742801
CELLBIN_63058	Astrocytes	CellType_Spatialid	0.1396098068844454	239.09340106993255	354.8716250827589	0.4195921668107646	0.4025599194192405	0.5506440512570757
CELLBIN_34549	Astrocytes	CellType_Spatialid	0.2070587046451412	264.9912964689167	340.4004372917134	0.4878619326495316	0.47157695280573936	0.5089969183431151
CELLBIN_54651	Astrocytes	CellType_Spatialid	0.43994596472301173	649.0598907156831	351.19982995508053	0.580393390746285	0.5675156230794131	0.5727445960795253
CELLBIN_63784	Astrocytes	CellType_Spatialid	0.14334881668382296	201.97637783868032	356.3599396310545	0.43091540352079927	0.4211110780138955	0.5532287117596115
CELLBIN_51409	Astrocytes	CellType_Spatialid	0.1460944884832972	229.80684357791682	351.99041853911353	0.4108277843748662	0.39554247906977796	0.5671120570748001
CELLBIN_61805	Astrocytes	CellType_Spatialid	0.12474254215222433	180.289992554523	355.51261847411496	0.39953327227748664	0.38630526190051817	0.5693257570271967
CELLBIN_61900	Astrocytes	CellType_Spatialid	0.49617002148084866	750.9700595656868	346.8880296940076	0.6176747468549045	0.6052662431338623	0.5507579983182346
CELLBIN_48857	Astrocytes	CellType_Spatialid	0.06746496640657314	92.96867586224667	359.021445581871	0.344340288850399	0.3331722961484352	0.5868906005695935
CELLBIN_48586	Astrocytes	CellType_Spatialid	0.12043648986830482	174.79791018240817	351.3257646628116	0.3878814708684811	0.37116078248380624	0.5728073360419644
CELLBIN_47703	Astrocytes	CellType_Spatialid	0.22345477479404888	589.9088540776912	379.01914914553635	0.3570362963728094	0.3426712460359182	1.0675743272427758
CELLBIN_64250	Astrocytes	CellType_Spatialid	0.08403105747028926	162.62788902280982	363.0543223249073	0.34332260607098813	0.3316752457239562	0.6014804074360945
CELLBIN_33122	Astrocytes	CellType_Spatialid	0.34900632991086333	515.5478222882463	342.61971993119164	0.5212673929049194	0.50111128254361	0.5441546758834416
CELLBIN_55770	Astrocytes	CellType_Spatialid	0.060401400772726606	156.48562155063757	365.76905594378417	0.3321680307116425	0.31348291796634103	0.5861879514627374
CELLBIN_64459	Astrocytes	CellType_Spatialid	0.13163698549955866	177.73037926946557	353.2083477735274	0.45825235697830724	0.4479326728561271	0.5202745989500243
CELLBIN_56272	Astrocytes	CellType_Spatialid	0.07365827433605979	159.6866824521676	363.5458129933892	0.34713996381342044	0.3317405357827488	0.5838274538598082
CELLBIN_50423	Astrocytes	CellType_Spatialid	0.10348999580160663	213.79780613790382	364.2686143502769	0.33414059349306086	0.3191610124063304	0.6287957133721848
CELLBIN_48157	Astrocytes	CellType_Spatialid	0.11500672186375087	304.5967296254852	363.9045573622076	0.31538260811172275	0.28716248745336437	0.6346905731269382
CELLBIN_48959	Astrocytes	CellType_Spatialid	0.170255713335709	314.7308641579665	354.6650923606542	0.4069651885154282	0.38484333992841585	0.5751023514761181
CELLBIN_45898	Astrocytes	CellType_Spatialid	0.18798896536283496	313.2526899315497	358.7811036479302	0.4205678437196536	0.4055378478846636	0.5937008540981193
CELLBIN_65072	Astrocytes	CellType_Spatialid	0.1585737158423836	265.4973617068699	360.2995021624199	0.3897193417256192	0.37974514626415434	0.6433102392357382
CELLBIN_45191	Astrocytes	CellType_Spatialid	0.17302262785323966	215.0640126273857	340.06838205948	0.4617905804295653	0.4448308357780471	0.5228641932075688
CELLBIN_54346	Astrocytes	CellType_Spatialid	0.2020039734186027	316.9327409063293	348.7344176100657	0.4442920063634542	0.4258306625819428	0.5562268681369386
CELLBIN_63005	Astrocytes	CellType_Spatialid	0.1677671498009951	244.74594870991297	352.03090011519623	0.41659128611178575	0.40420003063487503	0.588241972182007
CELLBIN_63939	Astrocytes	CellType_Spatialid	0.2318400301405524	220.58748695079169	343.6836696105007	0.5424840913122899	0.5357309815312428	0.47181405876033206
CELLBIN_49457	Astrocytes	CellType_Spatialid	0.10199773329037454	341.7559348197044	378.79981587921293	0.2966718207735201	0.2726417331253135	0.6563183671123226
CELLBIN_32101	Astrocytes	CellType_Spatialid	0.1697371095811794	184.57117267202648	344.91649341071275	0.46069136554964507	0.44913567660226444	0.5303789016050096
CELLBIN_31683	Astrocytes	CellType_Spatialid	0.07798546514376235	171.9347286544986	365.91091060329256	0.33468997099903103	0.3214095014042512	0.6013128275208178
CELLBIN_51937	Astrocytes	CellType_Spatialid	0.220303402361386	353.80667006613913	352.8773637448605	0.4168384238526193	0.40842717595247824	0.7457060621608415
CELLBIN_52540	Astrocytes	CellType_Spatialid	0.20476741992088868	739.4201658876922	385.9381645388826	0.31047684611226367	0.2877979476476925	1.1212442385867227
CELLBIN_55207	Astrocytes	CellType_Spatialid	0.250647643022479	462.1495152831152	359.07837568883775	0.4514139477561252	0.432378834213587	0.5902949543347489
CELLBIN_57969	Astrocytes	CellType_Spatialid	0.03951496766209615	151.06617876097033	374.56260951991476	0.23898608735395618	0.2200475092706865	0.6406018094337372
CELLBIN_50588	Astrocytes	CellType_Spatialid	0.014957121939173498	66.03832782129024	375.5522449674439	0.22027225959664024	0.21008440776643889	0.6280243239496172
CELLBIN_61551	Astrocytes	CellType_Spatialid	0.42791674913573513	596.0501488756144	344.672134597388	0.5671908251377413	0.5556977657627097	0.6301249466043092
CELLBIN_54276	Astrocytes	CellType_Spatialid	0.27564941268265714	358.6571214219461	345.2818828802842	0.5042555673231888	0.488816992526187	0.5279426247457811
CELLBIN_63238	Astrocytes	CellType_Spatialid	0.03421050537014505	62.2834811417452	364.5553511580015	0.3144901650087506	0.3007913985717247	0.5906746059944643
CELLBIN_64024	Astrocytes	CellType_Spatialid	0.06811882153952216	132.96822867007597	368.3983425937387	0.3482807338945956	0.3377410330114038	0.5848059827835773
CELLBIN_39617	Astrocytes	CellType_Spatialid	0.009539865447785454	32.71375266546737	376.6575266662032	0.19922641492265855	0.1871699548669946	0.6310046692409418
CELLBIN_64045	Astrocytes	CellType_Spatialid	0.11549859710344385	197.4114517007765	356.1372169998713	0.3912688740330876	0.37491835971334514	0.566965279361926
CELLBIN_59583	Astrocytes	CellType_Spatialid	0.13514370919799545	314.46772596122423	364.5267733930284	0.3303722447122492	0.3111820795250671	0.6735208216951114
CELLBIN_51119	Astrocytes	CellType_Spatialid	0.2015957911005595	358.5004564997147	349.4781295295381	0.3986097751076465	0.3832874012995986	0.66656724876076
CELLBIN_43559	Astrocytes	CellType_Spatialid	0.20220781087439693	225.43646671777387	343.60296714598593	0.49043028534348715	0.478736147826401	0.5115109579178256
CELLBIN_45848	Astrocytes	CellType_Spatialid	0.1481277892782846	262.375578914626	354.6161409572164	0.36830261644061296	0.3514833191417846	0.6295695495927411
CELLBIN_57284	L2 IT neurons	CellType_Spatialid	0.6319020151576056	1377.3064828364077	443.28649174855013	0.6869910232811118	0.6673657390252953	1.555166441805897
CELLBIN_58592	L2 IT neurons	CellType_Spatialid	0.009265692503305127	64.06337324624462	627.803203546741	0.2656519907229223	0.24963466806630188	1.7687332167324938
CELLBIN_53291	L2 IT neurons	CellType_Spatialid	0.02765585486378154	40.56879613620768	599.3272022939897	0.36348624754454695	0.3490155673267897	1.6633950512672424
CELLBIN_63577	L2 IT neurons	CellType_Spatialid	0.18950396192450175	239.07770651872298	532.1451712279054	0.49682298900073535	0.47980729005554285	1.4274001953073796
CELLBIN_62178	L2 IT neurons	CellType_Spatialid	0.027062836908264637	64.20799211747408	594.2761949492115	0.3709220064442676	0.3507863813362423	1.6682145438512532
CELLBIN_55040	L2 IT neurons	CellType_Spatialid	0.03294381907705586	51.05373155328644	590.8149285438759	0.3433895817196625	0.32168275290175397	1.6773810719120297
CELLBIN_58051	L2 IT neurons	CellType_Spatialid	0.2112137603966969	350.3692016706066	541.9406750893746	0.4578866068162924	0.4451502279463588	1.6173573374339631
CELLBIN_58518	L2 IT neurons	CellType_Spatialid	0.04538928127564607	167.91460712472747	600.4576853305016	0.38901529656958317	0.371545560853899	1.6190900529711787
CELLBIN_49855	L2 IT neurons	CellType_Spatialid	0.2582212204063456	496.37506367531137	532.4318911144277	0.4684506350352449	0.4501996349370378	1.6304387010199306
CELLBIN_57815	L2 IT neurons	CellType_Spatialid	0.016864187611569565	72.79724319935909	621.5140913987632	0.3343428574896453	0.3223346761033125	1.7045239117966406
CELLBIN_56558	L2 IT neurons	CellType_Spatialid	0.031405024741667904	126.88394882892415	604.6872031745294	0.3777593513991818	0.36052697096313197	1.6502024827857915
CELLBIN_53554	L2 IT neurons	CellType_Spatialid	0.011374259903463092	78.47300951804588	626.4340499495445	0.28685266357803163	0.27001337462650826	1.7520621653044146
CELLBIN_62200	L2 IT neurons	CellType_Spatialid	0.02373844764723649	-32.6104	598.053032739427	0.43019824249073046	0.4252835214588956	1.6192019518327583
CELLBIN_63254	L2 IT neurons	CellType_Spatialid	0.1382269733534426	256.0185843631714	555.6273317818383	0.4477339609730677	0.43018915530949936	1.5145172767962316
CELLBIN_54858	L2 IT neurons	CellType_Spatialid	0.041702890083396046	79.51160866667784	592.4051574553774	0.43482453587374786	0.4200804703761974	1.5879317260466161
CELLBIN_63652	L2 IT neurons	CellType_Spatialid	0.03151432968161141	-29.9569	582.1213702483908	0.4870393413556485	0.4788681697196035	1.5767384018134811
CELLBIN_49630	L2 IT neurons	CellType_Spatialid	0.06700673906451036	101.56469820520147	573.7776750707193	0.426178029195873	0.40930300456176916	1.5596855121534337
CELLBIN_54875	L2 IT neurons	CellType_Spatialid	0.02944368527806975	-23.1441	587.5232109616861	0.4083555858803378	0.39640068265043726	1.6277276392170699
CELLBIN_60848	L2 IT neurons	CellType_Spatialid	0.035594687875150854	49.985698242572845	587.5503446973652	0.41299414988319233	0.3963103152110502	1.618552140232112
CELLBIN_57665	L2 IT neurons	CellType_Spatialid	0.3643378736523419	616.3224810089304	491.80962415599936	0.5147651704043046	0.5008773745712147	1.8879429151969334
CELLBIN_60293	L2 IT neurons	CellType_Spatialid	0.31363658289222224	382.639373520924	495.0077667663506	0.5279553942312801	0.5111175572604204	1.4686553983435675
CELLBIN_50787	L2 IT neurons	CellType_Spatialid	0.062025146188944114	132.0912670619632	579.0678981437061	0.42080030901124804	0.40193806024623824	1.5727808175920852
CELLBIN_62348	L2 IT neurons	CellType_Spatialid	0.11021479783618804	57.211458852629164	540.6550357091375	0.5088908058590281	0.49240227288327615	1.431656849690118
CELLBIN_62682	L2 IT neurons	CellType_Spatialid	0.03766602077278847	76.27098195116206	601.0748047306416	0.32860077271263033	0.3156084214483365	1.684455316893965
CELLBIN_62852	L2 IT neurons	CellType_Spatialid	0.027203483215993748	11.967536361906888	598.6562233421881	0.39393369273382006	0.3859290958916014	1.6338672963377712
CELLBIN_62721	L2 IT neurons	CellType_Spatialid	0.03878658494770011	50.981085740328545	584.1305095891589	0.33723954342623297	0.3151500395491419	1.6772552886450864
CELLBIN_47662	L2 IT neurons	CellType_Spatialid	0.08452225073488558	176.3197635498804	586.8121644460724	0.4105394066867784	0.39864846139376575	1.5710322960152254
CELLBIN_62840	L2 IT neurons	CellType_Spatialid	0.024797186392190685	103.37488612932803	616.4601365155889	0.32159372834803057	0.30692511512006126	1.6995930692758767
CELLBIN_57655	L2 IT neurons	CellType_Spatialid	0.6616801946126203	1169.2821556511778	431.3195999540971	0.7187151677185607	0.7019809493214303	1.2492977475393234
CELLBIN_52326	L2 IT neurons	CellType_Spatialid	0.026586475250241822	158.89451945774636	613.7578190352464	0.3062239725443607	0.2837876587264629	1.7155692698245149
CELLBIN_56208	L2 IT neurons	CellType_Spatialid	0.23764705413114143	255.22156306189225	505.94118704296477	0.5880145944224779	0.5699995409124308	1.2464771554594791
CELLBIN_37364	L2 IT neurons	CellType_Spatialid	0.11978091087507718	61.21305076873484	533.0366664804242	0.5434601943620327	0.5287672497627983	1.383062525467165
CELLBIN_56274	L2 IT neurons	CellType_Spatialid	0.05909031576932889	222.53565004580327	607.0578641830408	0.3581872288042613	0.3438865945448453	1.6478474200515498
CELLBIN_58652	L2 IT neurons	CellType_Spatialid	0.13552733111818646	247.77238275675387	546.107176818425	0.46615344460336955	0.44456629033047157	1.4786871754648934
CELLBIN_55882	L2 IT neurons	CellType_Spatialid	0.174787149060913	115.80739480245582	529.635865080609	0.4946600470902393	0.4855552980438046	1.4416945132292667
CELLBIN_44297	L2 IT neurons	CellType_Spatialid	0.05058804812802518	19.56458253548795	578.9108061871143	0.4299783627512925	0.42179516009471074	1.5612421407325543
CELLBIN_62710	L2 IT neurons	CellType_Spatialid	0.0477660048916393	41.86239794985265	589.9109741211414	0.3966068597011836	0.38623327130784013	1.6001448098233695
CELLBIN_64026	L2 IT neurons	CellType_Spatialid	0.1377444831848609	361.8496089105075	560.5504638347104	0.4366821448777838	0.41255507317776124	1.5306622503093779
CELLBIN_57083	L2 IT neurons	CellType_Spatialid	0.04404047438634763	83.29594968016484	584.024564943607	0.3984525372135396	0.3784840678317662	1.6168880939844408
CELLBIN_53501	L2 IT neurons	CellType_Spatialid	0.25371546859131844	233.0906704223915	492.64757133451815	0.5798793103720558	0.5599771237070487	1.2572527274792602
CELLBIN_63474	L2 IT neurons	CellType_Spatialid	0.23056717647436903	136.3331260867074	499.0267182789152	0.5641778107420382	0.5462095936922868	1.2895865548007177
CELLBIN_63350	L2 IT neurons	CellType_Spatialid	0.03669344594546127	47.0788159080517	600.516741835377	0.35988879527829043	0.3510530173311068	1.6467619490263852
CELLBIN_58903	L2 IT neurons	CellType_Spatialid	0.5781476758230444	910.0666798093382	448.344801857521	0.6647068539487623	0.649657857853941	1.4289586539065768
CELLBIN_57726	L2 IT neurons	CellType_Spatialid	0.016023367045927765	-34.7716	600.9915934772359	0.32950343168319374	0.3186796775979304	1.7080434644821691
CELLBIN_47604	L2 IT neurons	CellType_Spatialid	0.1197580876139788	45.31416832692558	545.0504064340498	0.5293594520847307	0.5210313933985348	1.3810646321025863
CELLBIN_62543	L2 IT neurons	CellType_Spatialid	0.033410973025234075	104.43524258535814	605.7003621519115	0.3159789030057457	0.3022353270175127	1.699805681309392
CELLBIN_59748	L2 IT neurons	CellType_Spatialid	0.5305628673979822	718.6756543855107	462.35548083377387	0.6560311285189712	0.6378944749563963	1.192113049310128
CELLBIN_58960	L2 IT neurons	CellType_Spatialid	0.02211558476049488	167.74591174344386	615.082374843703	0.35032535058851616	0.3309340630745311	1.6909794399060623
CELLBIN_59035	L2 IT neurons	CellType_Spatialid	0.1180781610189188	142.0675807965277	545.0444197447359	0.5178111876283911	0.4986947543111006	1.420393761231253
CELLBIN_53888	L2 IT neurons	CellType_Spatialid	0.029788876719532183	44.389113729530045	599.3366630006287	0.36857461984428613	0.3527252888541844	1.6575624500421489
CELLBIN_61704	L2 IT neurons	CellType_Spatialid	0.30015743147944046	286.70775222582665	498.77194004386763	0.6182281095539016	0.6069169982119931	1.1665947706500346
CELLBIN_51468	L2 IT neurons	CellType_Spatialid	0.07863673404959436	-10.7667	548.5114557266976	0.540555961995804	0.5283285139611394	1.4406064610973823
CELLBIN_63849	L2 IT neurons	CellType_Spatialid	0.26293086401910615	254.85505503705386	496.64420626507996	0.5519472172506648	0.5300787397592991	1.3139851225003063
CELLBIN_30217	L2 IT neurons	CellType_Spatialid	0.042275373483967614	7.841995089319397	581.2828026458836	0.41281043778285653	0.40355232475389374	1.5910129439182874
CELLBIN_58708	L2 IT neurons	CellType_Spatialid	0.22455334668702429	329.6532912932097	509.65847844952003	0.5220572325147679	0.492767096962741	1.374023239752675
CELLBIN_48890	L2 IT neurons	CellType_Spatialid	0.12119233251610136	198.87129396273005	555.9275559672001	0.46095168499406347	0.440009769552035	1.4895926666096593
CELLBIN_59126	L2 IT neurons	CellType_Spatialid	0.37316165730515755	517.27023273845	493.27097785842324	0.5707722659601585	0.5525208664741219	1.3558799261984118
CELLBIN_57879	L2 IT neurons	CellType_Spatialid	0.019762151505753136	31.6411691192465	607.4026439702983	0.32845259603861937	0.3172030045453273	1.6995128719586885
CELLBIN_50671	L2 IT neurons	CellType_Spatialid	0.00932209445055757	-6.51317	617.1718519699342	0.33381775361060545	0.3261437242344214	1.7296466498042764
CELLBIN_60883	L2 IT neurons	CellType_Spatialid	0.10224581326916463	128.03657918665732	562.222659556527	0.42328590856501436	0.4105117171334395	1.5533942090202424
CELLBIN_58750	L2 IT neurons	CellType_Spatialid	0.22991795505794474	213.56026349408083	506.37844592384135	0.5583124112939245	0.5395219275606127	1.3011900043753788
CELLBIN_59280	L2 IT neurons	CellType_Spatialid	0.47443238525363957	571.5990351488463	468.99660172655297	0.6461249936056895	0.6311428766251695	1.1727196064624006
CELLBIN_58890	L2 IT neurons	CellType_Spatialid	0.6468971423969401	1334.9127392562518	431.867312498444	0.7026531932724149	0.6848467790360248	1.5146388990432047
CELLBIN_61328	L2 IT neurons	CellType_Spatialid	0.48056803644887586	675.579	471.8190654423708	0.6182695773171105	0.5970037609380989	1.2782933995279655
CELLBIN_43998	L2 IT neurons	CellType_Spatialid	0.34742705485944303	549.6090446986025	501.4433628890368	0.5481552198695353	0.5289092602879846	1.4117140461192808
CELLBIN_60813	L2 IT neurons	CellType_Spatialid	0.09529498154377408	45.38729954636118	547.6836941428213	0.4911958729883267	0.4750053821731106	1.4644031201900976
CELLBIN_63011	L2 IT neurons	CellType_Spatialid	0.09874016703054932	84.72248321505148	555.7528973465598	0.4389605273179867	0.42341746587077017	1.5250829362446228
CELLBIN_46235	L2 IT neurons	CellType_Spatialid	0.017439790726423963	-8.37918	599.5280604728412	0.3404105537936461	0.32348972330792264	1.7063811798236952
CELLBIN_64107	L2 IT neurons	CellType_Spatialid	0.06694732830995415	19.030254236147236	566.1959559033943	0.4818043001489273	0.4714185859682075	1.4971400268727502
CELLBIN_56822	L2 IT neurons	CellType_Spatialid	0.13442078027369575	98.91345078798525	538.3251278867846	0.49866359170932995	0.4842176892808603	1.4235578536179863
CELLBIN_62342	L2 IT neurons	CellType_Spatialid	0.38173765988213415	193.6210466185141	444.94739156570665	0.6786649651921768	0.6647322600958763	1.0240106994457345
CELLBIN_59878	L2 IT neurons	CellType_Spatialid	0.3033189747052849	356.1498105828611	498.58590234311725	0.5771855567434576	0.5562528438484204	1.26127808645758
CELLBIN_63082	L2 IT neurons	CellType_Spatialid	0.33711988260411996	284.22924136863276	478.9030364974296	0.6046411618828855	0.5870422038082748	1.2013450075800127
CELLBIN_60012	L2 IT neurons	CellType_Spatialid	0.576730635883696	930.5005638897695	447.4281485004835	0.6609622094063264	0.6414221750776693	1.3040556739657858
CELLBIN_63960	L2 IT neurons	CellType_Spatialid	0.017873689378779145	16.139410325876412	608.5801825266668	0.3495693752145026	0.33836653421165924	1.692055438393754
CELLBIN_49216	L2 IT neurons	CellType_Spatialid	0.07375289289904288	28.630183289418873	553.0238041432451	0.4933909136444991	0.47770504043583	1.4905452859688775
CELLBIN_59832	L2 IT neurons	CellType_Spatialid	0.3069502744391616	499.9320119776154	521.0506607472937	0.5347839379586237	0.5163889502000795	1.410858147045221
CELLBIN_46839	L2 IT neurons	CellType_Spatialid	0.04328922818992407	45.249814612084606	588.5860666884256	0.3918371891228451	0.37968095093400456	1.612231953505037
CELLBIN_63864	L2 IT neurons	CellType_Spatialid	0.10522155351640344	37.186391907595144	545.3637119091792	0.48477304549445915	0.4737657221445808	1.4534603099601935
CELLBIN_61085	L2 IT neurons	CellType_Spatialid	0.013829507606911822	47.90729330241476	618.1960383924527	0.32156808792791586	0.3075416050114808	1.723747493418067
CELLBIN_45072	L2 IT neurons	CellType_Spatialid	0.08720136264799654	77.59526095234065	555.5305852007389	0.4542197624266105	0.4369552564971855	1.5126311717766296
CELLBIN_60877	L2 IT neurons	CellType_Spatialid	0.41290951389903835	473.8054460559521	469.8308860826539	0.646638027886886	0.6282913522389568	1.102025658812489
CELLBIN_63261	L2 IT neurons	CellType_Spatialid	0.2739229712951495	281.4282939923709	505.13786040715496	0.5432718978361973	0.5261487316304296	1.3500800311408334
CELLBIN_31899	L2 IT neurons	CellType_Spatialid	0.024651049520780777	-27.3562	594.6248025431565	0.4219688285889086	0.4158851796021926	1.622557720027643
CELLBIN_58590	L2 IT neurons	CellType_Spatialid	0.30013839038694407	358.3143554578708	495.93197113740393	0.5948733436690785	0.574276138304392	1.22045566445315
CELLBIN_61258	L2 IT neurons	CellType_Spatialid	0.15231815187776024	131.3186369842571	525.7206604070117	0.5587543993460682	0.5411645750278247	1.3412898902736146
CELLBIN_59616	L2 IT neurons	CellType_Spatialid	0.11300176203742553	92.58870641330319	552.412744577869	0.4741419933899554	0.4597038554442149	1.4681873135196342
CELLBIN_54010	L2 IT neurons	CellType_Spatialid	0.02470531487628943	54.372563947851376	610.1544341128999	0.358188411018809	0.34755271661506365	1.6676461460324965
CELLBIN_58357	L2 IT neurons	CellType_Spatialid	0.05861082645685913	244.0414388083165	596.7214535974161	0.3934076237167585	0.3744085947644389	1.603305722312195
CELLBIN_59304	L2 IT neurons	CellType_Spatialid	0.025807043819245232	50.493633372407984	598.8102375743586	0.34367506655215885	0.3240286761256973	1.686712839466001
CELLBIN_59218	L2 IT neurons	CellType_Spatialid	0.021024780256898277	37.28136688816632	609.5144491123274	0.3242220683917579	0.3136779318307047	1.6992484176729095
CELLBIN_51907	L2 IT neurons	CellType_Spatialid	0.46909905484672426	395.90165068405736	447.3646510086579	0.6745059976903595	0.659725536500623	1.0431058826142758
CELLBIN_63913	L2 IT neurons	CellType_Spatialid	0.052862906986338665	46.40438397452256	579.6993530973878	0.37758539275857994	0.3608832396165292	1.6225894642311547
CELLBIN_63764	L2 IT neurons	CellType_Spatialid	0.13537455128084303	158.20829600053924	535.8768660668565	0.4765829988470463	0.45616142565422885	1.4617618182896384
CELLBIN_61182	L2 IT neurons	CellType_Spatialid	0.05497457642899045	312.6223967662883	605.1934959673824	0.34125479649923196	0.3166081667712055	1.6684268712963926
CELLBIN_63258	L2 IT neurons	CellType_Spatialid	0.4188442960293258	513.4455954526672	473.7735696037144	0.6285899914918726	0.607724262131373	1.155140798779082
CELLBIN_57406	L2 IT neurons	CellType_Spatialid	0.03512601234649408	40.57486802563054	591.2356945793373	0.41315819238165374	0.3984899072127877	1.6158028203580868
CELLBIN_61262	L2 IT neurons	CellType_Spatialid	0.5575616937807311	760.2244414409597	443.9658017447668	0.6634049929592065	0.6441527451794495	1.1990953569223788
CELLBIN_45342	L2 IT neurons	CellType_Spatialid	0.021414572068784794	45.3984165431852	607.5963644458388	0.3471691407008467	0.33209685253767296	1.6888794965804312
CELLBIN_57096	L2 IT neurons	CellType_Spatialid	0.07612505457219419	160.24526446932936	579.7609208719017	0.4052080734398513	0.39071945315587014	1.5783959355133867
CELLBIN_57640	L2 IT neurons	CellType_Spatialid	0.0663755315303339	115.80084810520927	581.6254072593298	0.40650328382193757	0.3901854888433466	1.5810578077377146
CELLBIN_47677	L2 IT neurons	CellType_Spatialid	0.037467909796872326	30.702655177861782	591.9419196998206	0.3767799811343915	0.3680859499912442	1.6287689142556725
CELLBIN_54914	L2 IT neurons	CellType_Spatialid	0.005034359966287741	129.39617599187912	640.0729674015168	0.217490849382344	0.20031332289507983	1.8069806629260359
CELLBIN_63209	L2 IT neurons	CellType_Spatialid	0.22655531305430776	486.3036568652093	549.9975234196667	0.48380084602217593	0.46414792925983084	1.4864346580287666
CELLBIN_58710	L2 IT neurons	CellType_Spatialid	0.013152402536237947	58.658741236814876	619.9411716967568	0.28739090778481563	0.27391206693063325	1.7435348996653925
CELLBIN_58455	L2 IT neurons	CellType_Spatialid	0.5220422187719665	628.3922622147677	441.43504335321734	0.6702000674836678	0.6499858025533137	1.0777713213404967
CELLBIN_57654	L2 IT neurons	CellType_Spatialid	0.046109736357157226	1.5245341363746974	575.2422001188769	0.46348940318673015	0.45278798585961105	1.551321173108539
CELLBIN_59407	L2 IT neurons	CellType_Spatialid	0.03811358137242616	27.780397501014974	591.7324250502294	0.4406116552174305	0.43409937616635313	1.573548885690147
CELLBIN_43280	L2 IT neurons	CellType_Spatialid	0.05441927746147444	55.91910213180837	589.431529831333	0.402315757094413	0.39563695949209265	1.5846962359420995
CELLBIN_59150	L2 IT neurons	CellType_Spatialid	0.020211381298591714	41.741337828997516	611.7279421083704	0.31924172163728315	0.30720527214227433	1.7059952085438714
CELLBIN_60899	L2 IT neurons	CellType_Spatialid	0.029373914301145086	42.46385552334055	597.6238687277071	0.40478613833391897	0.39194173682374595	1.6316325157024456
CELLBIN_61936	L2 IT neurons	CellType_Spatialid	0.17768514489317366	153.5948835638232	520.9744241035348	0.5653200628800111	0.5498110951828312	1.3077512313193385
CELLBIN_62570	L2 IT neurons	CellType_Spatialid	0.01634207606257599	120.86272794131511	630.3047648532519	0.29190314495800973	0.27920675254115235	1.7333702033549487
CELLBIN_53583	L2 IT neurons	CellType_Spatialid	0.5762292607043109	680.4581771073165	431.727720733825	0.7074589458171238	0.6886185806361717	0.9726114206604805
CELLBIN_51609	L2 IT neurons	CellType_Spatialid	0.29109828617117006	212.04353042925146	488.0149036435097	0.6149002018799098	0.6012317854791395	1.1756517853175612
CELLBIN_63740	L2 IT neurons	CellType_Spatialid	0.5721787069042146	824.0969527247764	445.92024626933244	0.6683231795651707	0.648351808033757	1.1967511962422006
CELLBIN_56600	L2 IT neurons	CellType_Spatialid	0.07460733816286183	64.6097253326595	558.8296636869512	0.4435375586667572	0.42302540122094384	1.540216083611262
CELLBIN_50726	L2 IT neurons	CellType_Spatialid	0.011570662654466267	26.7200352681944	620.2271106485368	0.31274867030095255	0.3011037377523568	1.7331885500399016
CELLBIN_62195	L2 IT neurons	CellType_Spatialid	0.05608687487787593	177.26265199585055	585.6240612890756	0.3732346245683831	0.34661935290764617	1.6320862957670748
CELLBIN_49647	L2 IT neurons	CellType_Spatialid	0.023575852865438847	38.15497504295742	599.185508817318	0.37132743540481605	0.3553143465366939	1.6711305901905793
CELLBIN_64482	L2 IT neurons	CellType_Spatialid	0.009195485500020646	7.1854174609815935	622.9741006401727	0.30578309688989963	0.2996334993021116	1.7385909161504918
CELLBIN_61658	L2 IT neurons	CellType_Spatialid	0.3949654800637466	467.40650243058053	477.23206094314565	0.6387816082573542	0.62074175041387	1.1205583465548365
CELLBIN_58325	L2 IT neurons	CellType_Spatialid	0.37848049332256345	501.5223907246826	493.37805542630645	0.6111729554585131	0.5919232454930142	1.194949793179981
CELLBIN_62448	L2 IT neurons	CellType_Spatialid	0.04182645900259623	91.65582208290985	597.9670091642087	0.3659871961266891	0.3517971215732807	1.6408247924260937
CELLBIN_48464	L2 IT neurons	CellType_Spatialid	0.14288063927665987	133.09019045723542	540.7339439170103	0.511965526960524	0.49660709378065543	1.4014272996637993
CELLBIN_62549	L2 IT neurons	CellType_Spatialid	0.018298466210299923	20.792243968772603	604.5989360991515	0.3508798734822094	0.3357147080774191	1.6961174080830281
CELLBIN_58968	L2 IT neurons	CellType_Spatialid	0.4697588792087906	456.3080728353288	453.10796121399915	0.6398773367646092	0.6252025027031021	1.2023065212586184
CELLBIN_62649	L2 IT neurons	CellType_Spatialid	0.09318827692160205	82.88407320442417	554.6492797844962	0.45818513234679475	0.43974535508657475	1.505110132625013
CELLBIN_40902	L2 IT neurons	CellType_Spatialid	0.03600028591273097	-19.4386	582.1747065138138	0.4600408500382721	0.4502872900016154	1.5773287273794325
CELLBIN_61530	L2 IT neurons	CellType_Spatialid	0.456922340228692	540.4690575126325	472.7543821230226	0.6389121688523788	0.6222595751083211	1.1683260334452177
CELLBIN_60480	L2 IT neurons	CellType_Spatialid	0.05052524046866725	54.66701137930849	583.9885248551989	0.4115856430974633	0.3986271425424286	1.58627018315128
CELLBIN_59410	L2 IT neurons	CellType_Spatialid	0.1978896123646752	151.45291222934793	510.50929860451276	0.5589868670608951	0.5413326110290109	1.3090736500066193
CELLBIN_48533	L2 IT neurons	CellType_Spatialid	0.008559898748046196	12.91294391700924	620.5838504693153	0.27811224129680007	0.26341599313380093	1.7644153237837001
CELLBIN_62929	L2 IT neurons	CellType_Spatialid	0.07228488748550865	72.50178707118747	566.6547748334067	0.44117452717556693	0.4236351635369541	1.5404091599289154
CELLBIN_63548	L2 IT neurons	CellType_Spatialid	0.5791861140214272	1190.8311761683967	456.2339887221258	0.6493176252337423	0.6307201014014432	1.6055719745858572
CELLBIN_43966	L2 IT neurons	CellType_Spatialid	0.10588038367840726	192.66206162494194	570.9938429556628	0.45379465936762237	0.436730072246041	1.5022097572827584
CELLBIN_60023	L2 IT neurons	CellType_Spatialid	0.008915624037928704	8.899842438706631	618.1177867434684	0.2909861184938066	0.2755593701623766	1.7583294313526006
CELLBIN_55653	L2 IT neurons	CellType_Spatialid	0.05196825945822875	100.11846977667882	580.4776880990639	0.35732795187769756	0.33684768270232895	1.6482743749065452
CELLBIN_62381	L2 IT neurons	CellType_Spatialid	0.4091723444057167	490.9164020901002	479.399386114718	0.633341982554692	0.6119492641207889	1.1352435543522652
CELLBIN_59111	L2 IT neurons	CellType_Spatialid	0.007598333271819697	67.20864715052863	631.0099751389789	0.22541683396536333	0.20874192330116537	1.7954821839005595
CELLBIN_62901	L2 IT neurons	CellType_Spatialid	0.08728062429292906	10.836957120865897	541.7384539980334	0.4878551617568411	0.46887568104743305	1.4827915470712576
CELLBIN_63993	L2 IT neurons	CellType_Spatialid	0.06018320217919161	18.18715660693927	568.7079160591917	0.4508393342806938	0.4402257752906238	1.5338620383412889
CELLBIN_59447	L2 IT neurons	CellType_Spatialid	0.061050795962216305	169.2866927704708	594.6623673582849	0.38653089633504495	0.3713388665415858	1.6072964625837483
CELLBIN_61221	L2 IT neurons	CellType_Spatialid	0.018370208673378928	17.54352730835036	612.6224264064214	0.3289698045105772	0.3202402253467392	1.6990448411350176
CELLBIN_62048	L2 IT neurons	CellType_Spatialid	0.6289920444195524	1188.395641473564	442.8258627063002	0.6857288926473221	0.6662312062302761	1.4461061986169037
CELLBIN_59411	L2 IT neurons	CellType_Spatialid	0.24767102050664444	184.3950371566072	501.69974937285195	0.5968768466633242	0.5819442625616127	1.2226612475887144
CELLBIN_63596	L2 IT neurons	CellType_Spatialid	0.04460584665646398	-13.3372	579.0674620216715	0.4259156451464195	0.41564312414158355	1.5786817249040257
CELLBIN_61109	L2 IT neurons	CellType_Spatialid	0.16715306947930486	128.94637265823326	533.428909438307	0.5165909256774527	0.5044150637478874	1.3844554082845102
CELLBIN_63400	L2 IT neurons	CellType_Spatialid	0.028045430749904773	13.219728235312921	599.9544650923366	0.3847524006759825	0.3722140797429752	1.645962552376567
CELLBIN_62821	L2 IT neurons	CellType_Spatialid	0.3028964546448854	320.7663211785151	503.01989579296185	0.5777947286354235	0.5629696695168378	1.2701115504164717
CELLBIN_60195	L2 IT neurons	CellType_Spatialid	0.4053684081936243	477.56476869708547	483.41965181361843	0.6116322764656703	0.5945546435836087	1.2241636820384734
CELLBIN_63651	L2 IT neurons	CellType_Spatialid	0.13738303731139687	56.04084235047436	526.9422217431973	0.5375914138524662	0.5223735445748449	1.3722842753344064
CELLBIN_61398	L2 IT neurons	CellType_Spatialid	0.4162548830925667	478.94420469518525	468.0848480813804	0.6139218042089453	0.5952527757665508	1.2170609271429595
CELLBIN_62085	L2 IT neurons	CellType_Spatialid	0.10220512183293089	-3.17133	531.0604090674453	0.5661719293009205	0.5518943804408573	1.3889406301202547
CELLBIN_53358	L2 IT neurons	CellType_Spatialid	0.005474354487970789	13.188394733913526	624.8080499930998	0.24524897435129656	0.2313776357005337	1.7912962626523126
CELLBIN_53700	L2 IT neurons	CellType_Spatialid	0.022359926419266634	28.08656778386584	603.1961203876484	0.3373362850290325	0.3232417862638361	1.6914738693111069
CELLBIN_63260	L2 IT neurons	CellType_Spatialid	0.03719692959800794	116.03825428795537	602.8370260779047	0.3618783858360536	0.3515890931465086	1.6455172132435312
CELLBIN_57954	L2 IT neurons	CellType_Spatialid	0.1732124969137344	267.59923548395705	536.816200731037	0.4912269061854148	0.4705915657098794	1.4328138577710994
CELLBIN_58057	L2 IT neurons	CellType_Spatialid	0.6147641128870979	787.0848202160224	424.5068115343863	0.7074385113147487	0.6916974207290794	1.0872714740819092
CELLBIN_34295	L2 IT neurons	CellType_Spatialid	0.058982517597985645	44.77329727398724	570.6619907635586	0.4393753823439911	0.42453127372881244	1.5537634957294686
CELLBIN_52278	L2 IT neurons	CellType_Spatialid	0.05070987600779823	86.9096613689234	589.0642301590548	0.39606276667248125	0.38179337137518937	1.6025367897655218
CELLBIN_61639	L2 IT neurons	CellType_Spatialid	0.041397205411030535	167.09249858336034	595.3674360788588	0.3853151114280951	0.36716772772144135	1.6285058929740324
CELLBIN_63719	L2 IT neurons	CellType_Spatialid	0.045877824152507345	135.52662462615194	594.9570833560007	0.3565500906507227	0.3398568148856635	1.6499846091212376
CELLBIN_61464	L2 IT neurons	CellType_Spatialid	0.017389079155536512	19.016344422902648	608.3734648465884	0.3463055488780512	0.3338076716382254	1.6973457518090402
CELLBIN_60059	L2/3 IT neurons	CellType_Spatialid	0.3971760371582045	2608.871862572645	575.7725556455734	0.46888576304941043	0.42859599069011134	2.792182204337619
CELLBIN_42242	L2/3 IT neurons	CellType_Spatialid	0.004068277179575611	108.44445132205871	573.6636592254654	0.12740498121113694	0.10103718157712016	1.5936116299170846
CELLBIN_62406	L2/3 IT neurons	CellType_Spatialid	0.00529130202771836	47.65708391157068	568.601747660355	0.13954879109059035	0.12401215554401784	1.595298997671048
CELLBIN_53555	L2/3 IT neurons	CellType_Spatialid	0.06183171447172692	392.56906575495424	543.0376642533778	0.2286621553356008	0.19157308590733757	1.6192275697073812
CELLBIN_51169	L2/3 IT neurons	CellType_Spatialid	0.38782029598424295	1052.6676557455703	486.72757003757727	0.4817846367033717	0.44671955875442876	1.5254521363587639
CELLBIN_44839	L2/3 IT neurons	CellType_Spatialid	0.007213234661743811	88.9549895047234	564.1182509205313	0.15493600555328857	0.12884344719178026	1.581426489177595
CELLBIN_59708	L2/3 IT neurons	CellType_Spatialid	0.003629717539901018	92.10711372526056	577.3324398214611	0.11132084806060863	0.09184633029891522	1.6093108252374226
CELLBIN_57577	L2/3 IT neurons	CellType_Spatialid	0.028139873956352916	347.7358137809466	560.4953979749456	0.17727346748274375	0.13812626192560054	1.615229993134768
CELLBIN_54283	L2/3 IT neurons	CellType_Spatialid	0.1038947656243139	551.7505571577813	535.747545966773	0.2598051122589793	0.22036158276772383	1.662415510818291
CELLBIN_54504	L2/3 IT neurons	CellType_Spatialid	0.11258447805211186	311.07461240533746	519.5526642643742	0.4089951313296229	0.38161422467695827	1.3454445090109128
CELLBIN_56611	L2/3 IT neurons	CellType_Spatialid	0.3269783754614911	595.0784065475445	469.0859772618508	0.5140911279703223	0.486028871318821	1.2434216672634
CELLBIN_60102	L2/3 IT neurons	CellType_Spatialid	0.3276845056762487	1519.8604698167514	539.6603470396877	0.399633927586426	0.3630580242874814	2.1326683608006767
CELLBIN_47606	L2/3 IT neurons	CellType_Spatialid	0.02584261660142811	178.81222723017908	559.7703688842425	0.1927104046917929	0.17037344912423352	1.6068762252965605
CELLBIN_45705	L2/3 IT neurons	CellType_Spatialid	0.005676445428644181	75.35277471826772	568.3013176775853	0.14596124416224535	0.12127114646935318	1.585091559813448
CELLBIN_63433	L2/3 IT neurons	CellType_Spatialid	0.26358200954444294	555.2230036688236	494.35900155390664	0.4813763776080997	0.4532638043940108	1.2779090149082668
CELLBIN_55687	L2/3 IT neurons	CellType_Spatialid	0.05649452648729167	126.80314874271704	525.6597234423141	0.37599984910774914	0.3550073568644962	1.3912661439593088
CELLBIN_57874	L2/3 IT neurons	CellType_Spatialid	0.30804426322740186	1265.2155993801875	522.4759657335335	0.38844755246029555	0.3472570773162759	1.907932137637355
CELLBIN_61962	L2/3 IT neurons	CellType_Spatialid	0.021346477418004276	217.5603055848133	556.1044491246423	0.19848743536909041	0.1656965707031862	1.565047611742342
CELLBIN_61248	L2/3 IT neurons	CellType_Spatialid	0.11461136343553563	196.92949325963994	508.8952463961792	0.41995206131437474	0.39810771455075555	1.3312099591417366
CELLBIN_56824	L2/3 IT neurons	CellType_Spatialid	0.13313829259890966	299.4695254714495	515.7693717453968	0.3864978041332462	0.3633483769485227	1.404597300550642
CELLBIN_58317	L2/3 IT neurons	CellType_Spatialid	0.03481931009642304	93.0467658985848	532.2267613292541	0.29288703272161287	0.26903920044830704	1.4769687016192703
CELLBIN_62099	L2/3 IT neurons	CellType_Spatialid	0.09406850113648527	241.37624357697297	512.4898176379517	0.38611907139638585	0.35816509721160467	1.3747833561960765
CELLBIN_62998	L2/3 IT neurons	CellType_Spatialid	0.20236996345747396	609.8800039403263	510.47132247526	0.37647667363337134	0.3435353679088691	1.5222987870493077
CELLBIN_53901	L2/3 IT neurons	CellType_Spatialid	0.008239940742932982	53.96352478880776	556.9841281333255	0.21615810355897505	0.19521203007277352	1.5416531290888456
CELLBIN_60267	L2/3 IT neurons	CellType_Spatialid	0.17641898141221207	578.9256304789903	512.9003345717671	0.36896679798950843	0.3316884144117603	1.4700330858099306
CELLBIN_55631	L2/3 IT neurons	CellType_Spatialid	0.008520560290372556	107.71778322793368	567.6380673098165	0.13278958686389852	0.11174666028442971	1.6196391199234474
CELLBIN_45013	L2/3 IT neurons	CellType_Spatialid	0.00613801178100477	141.6530744892089	570.4453519178543	0.13926971749289008	0.1100013773425481	1.5905074523010898
CELLBIN_55187	L2/3 IT neurons	CellType_Spatialid	0.28234190660002606	683.3049217111043	493.304961940609	0.433147477459266	0.39998739282029855	1.4708680741681164
CELLBIN_43613	L2/3 IT neurons	CellType_Spatialid	0.014047672022511172	173.80925595111486	565.3805551955783	0.16415037850843855	0.13843993623190068	1.596578658969209
CELLBIN_56362	L2/3 IT neurons	CellType_Spatialid	0.02423882997531031	196.64222290556677	557.0057984304214	0.1997448022835931	0.167935372582597	1.571179883871815
CELLBIN_59929	L2/3 IT neurons	CellType_Spatialid	0.001909752431744749	69.70966065811947	579.1203169721035	0.09535078244496151	0.0757499498970948	1.6082733080714744
CELLBIN_62396	L2/3 IT neurons	CellType_Spatialid	0.1434384959737876	453.0044792599617	520.7778449591051	0.3637163865936959	0.3318083256778685	1.4490599005521587
CELLBIN_55144	L2/3 IT neurons	CellType_Spatialid	0.011698276945119535	137.1509657798067	564.5761974122862	0.16832642809684645	0.1428029692136048	1.5819727626986333
CELLBIN_57913	L2/3 IT neurons	CellType_Spatialid	0.039856639439484705	267.43308816138494	547.1049947560882	0.22091204640067197	0.18495444837750447	1.5710940030020242
CELLBIN_57092	L2/3 IT neurons	CellType_Spatialid	0.2396246374340471	1661.7656301089462	581.4235858952325	0.30818021415539565	0.26304301567475696	2.447871175579037
CELLBIN_41662	L2/3 IT neurons	CellType_Spatialid	0.013915869241333938	128.88437402069195	559.2975445421785	0.18330019790040428	0.15843052123670623	1.5717798168508845
CELLBIN_52869	L2/3 IT neurons	CellType_Spatialid	0.2589882533901817	612.6686737266368	502.36623647284875	0.4704562430295372	0.4399682058511335	1.2971831225865587
CELLBIN_63775	L2/3 IT neurons	CellType_Spatialid	0.009032669009898233	105.02293115885568	567.8655803409247	0.1575628561326786	0.13606098055869784	1.5880314594847746
CELLBIN_50482	L2/3 IT neurons	CellType_Spatialid	0.04887419034536691	318.34758610078643	553.2878068816399	0.23828358558293694	0.2073065009159565	1.5692165490211423
CELLBIN_57282	L2/3 IT neurons	CellType_Spatialid	0.22744720413357206	614.6481726890792	494.568978837614	0.4110095275980184	0.37532116227077417	1.4257244697821883
CELLBIN_59656	L2/3 IT neurons	CellType_Spatialid	0.1344524179933793	390.46219115038	514.0800079223445	0.4016932064904856	0.3697143541269925	1.3600539247417311
CELLBIN_45427	L2/3 IT neurons	CellType_Spatialid	0.4619520089026037	834.897649314712	474.76166612355644	0.5950946178103603	0.5763511810821517	1.197570884917005
CELLBIN_45798	L2/3 IT neurons	CellType_Spatialid	0.01001547718672289	152.2325891615302	570.4519806142825	0.1563891735707787	0.13364484672632052	1.5924978668453473
CELLBIN_62357	L2/3 IT neurons	CellType_Spatialid	0.0953921148941246	457.629579113245	541.7686325263594	0.25465622583229053	0.2230967047733522	1.6939504631747138
CELLBIN_56442	L2/3 IT neurons	CellType_Spatialid	0.06922298186433243	237.73747574107244	528.5180460802455	0.309004084331025	0.27944069407194266	1.4747699071185019
CELLBIN_62836	L2/3 IT neurons	CellType_Spatialid	0.03575029588687114	512.2495682834478	576.5809718758835	0.1496384028771638	0.11956354848441707	1.8033427038337484
CELLBIN_63041	L2/3 IT neurons	CellType_Spatialid	0.08433396268256567	211.7398296349679	522.2974022632137	0.39888046906624963	0.37724398369146245	1.358748597443515
CELLBIN_59487	L2/3 IT neurons	CellType_Spatialid	0.011445670330059592	159.8483891440144	566.9074311879198	0.1402228056273554	0.1143111559834987	1.6205877695688473
CELLBIN_59360	L2/3 IT neurons	CellType_Spatialid	0.26451258440247805	644.3128779842764	502.27608908297185	0.4538584583751093	0.42155988307337056	1.350203693294825
CELLBIN_60842	L2/3 IT neurons	CellType_Spatialid	0.2573244703032045	1894.8339154864243	589.9705613781186	0.3214945974320298	0.27242535420813124	2.4939717526760856
CELLBIN_59415	L2/3 IT neurons	CellType_Spatialid	0.13994272860323773	361.3285455514573	506.09173840592814	0.37884056376047637	0.34492839107826023	1.40456517918159
CELLBIN_45258	L2/3 IT neurons	CellType_Spatialid	0.27846072640993086	831.3302281952294	505.45119321512385	0.4129887645003371	0.3759637721653879	1.537803700035402
CELLBIN_56184	L2/3 IT neurons	CellType_Spatialid	0.06690875735357771	496.1391874250522	557.8127269689473	0.2285945938345572	0.19795122370033438	1.667689546189224
CELLBIN_56879	L2/3 IT neurons	CellType_Spatialid	0.009036969924045641	140.88540472623882	567.2347782264183	0.1571964185810761	0.132188015154468	1.585591555468053
CELLBIN_59822	L2/3 IT neurons	CellType_Spatialid	0.2549667359291285	697.1806198075743	503.0450593552344	0.4203796408731336	0.3861657450435227	1.4533359858782262
CELLBIN_55408	L2/3 IT neurons	CellType_Spatialid	0.022215698952155	169.79640401232115	567.6785417635342	0.19400415848694108	0.17519460172585485	1.59697675737959
CELLBIN_36736	L2/3 IT neurons	CellType_Spatialid	0.25298389069310806	554.3990707631348	487.5333038175002	0.4494777380109504	0.42153653504991667	1.3701217858497605
CELLBIN_58778	L2/3 IT neurons	CellType_Spatialid	0.018601625307762968	193.1047195178794	558.9673669206186	0.17666458963051324	0.14599408991626012	1.5898452006574078
CELLBIN_63199	L2/3 IT neurons	CellType_Spatialid	0.18617627182153115	934.3698439233635	539.1443702038985	0.31946636050830096	0.27514990898361963	1.6779737784411317
CELLBIN_50755	L2/3 IT neurons	CellType_Spatialid	0.26657195840529163	841.1296782758559	519.221728018184	0.40384967782348513	0.3667709450650116	1.5496697942877655
CELLBIN_60884	L2/3 IT neurons	CellType_Spatialid	0.15219699672219406	778.0664626265979	541.1467508993475	0.27455774865043564	0.2348306343273773	1.8386291377709534
CELLBIN_52631	L2/3 IT neurons	CellType_Spatialid	0.005983653172240724	80.00237989081063	567.5833447208702	0.13657532383128054	0.11055098921874461	1.5938313935512942
CELLBIN_57345	L2/3 IT neurons	CellType_Spatialid	0.08741119418863834	363.1631274012342	526.0488644068038	0.28946835877132626	0.25113777426550327	1.5246777156589368
CELLBIN_56736	L2/3 IT neurons	CellType_Spatialid	0.1004473865371508	322.33117634877954	526.7110748406471	0.3340121162902458	0.3084698887305536	1.4754572421545225
CELLBIN_60421	L2/3 IT neurons	CellType_Spatialid	0.2791986310362481	1211.7912691541821	527.5267317668829	0.36546247989995717	0.323279528940491	1.9106166829227262
CELLBIN_58251	L2/3 IT neurons	CellType_Spatialid	0.0015366719622279606	85.62498596179823	579.3296624171044	0.08781950954576795	0.06495378732487851	1.609131135275544
CELLBIN_61796	L2/3 IT neurons	CellType_Spatialid	0.03749553050763765	328.6837854406704	567.9473133663638	0.19291374048643314	0.16620435716646273	1.6529941663309011
CELLBIN_60667	L2/3 IT neurons	CellType_Spatialid	0.2651649802721202	506.8683727434029	492.86127098336016	0.509911905754987	0.48375172547793915	1.208536527199929
CELLBIN_51678	L2/3 IT neurons	CellType_Spatialid	0.4233556331830033	1487.4381526641992	535.6915406478062	0.5034397052823945	0.4818427799186248	2.2087383395717533
CELLBIN_62890	L2/3 IT neurons	CellType_Spatialid	0.23789730153440042	489.1619369015394	500.4382404361051	0.456874578422272	0.43143083448545605	1.3342911362725567
CELLBIN_58254	L2/3 IT neurons	CellType_Spatialid	0.015850600796977792	155.87174483854403	561.9764397106718	0.17446123350118573	0.14678755232491691	1.586514772698414
CELLBIN_54111	L2/3 IT neurons	CellType_Spatialid	0.06442008455480189	228.3318307607645	532.756094581814	0.3128221808194788	0.2854279553933143	1.4664844151767105
CELLBIN_64161	L2/3 IT neurons	CellType_Spatialid	0.03838253988182138	292.7987752756538	558.9622597191262	0.21750989152931471	0.19136605198336276	1.5938675739435904
CELLBIN_58021	L2/3 IT neurons	CellType_Spatialid	0.17253499677384249	1041.7425586611107	553.4747066104535	0.28396797466942075	0.23565421808339365	1.8266636646764578
CELLBIN_54486	L2/3 IT neurons	CellType_Spatialid	0.004368577676223564	36.47542147993786	565.2393464579526	0.14415903996051993	0.12233755030298284	1.5838044518956096
CELLBIN_61912	L2/3 IT neurons	CellType_Spatialid	0.07448959543211266	381.7323839163245	533.3235654902628	0.26368394851129917	0.22480111849705622	1.5578336175642515
CELLBIN_58547	L2/3 IT neurons	CellType_Spatialid	0.16577267434021478	702.5263742158146	535.1157408444923	0.3128490138986856	0.276784556915382	1.6885202492996512
CELLBIN_60140	L2/3 IT neurons	CellType_Spatialid	0.10248057632602946	575.48089833902	548.5096823553274	0.26636631741509664	0.22954712418858664	1.642394114747543
CELLBIN_60772	L2/3 IT neurons	CellType_Spatialid	0.1744797119105884	713.1171948226089	531.9363117014084	0.3433460429779465	0.3035454453389782	1.5468367526676283
CELLBIN_59452	L2/3 IT neurons	CellType_Spatialid	0.027814644250414654	260.01584953252524	558.8593112906252	0.18403131447256216	0.15269290255251136	1.612633373078518
CELLBIN_54921	L2/3 IT neurons	CellType_Spatialid	0.06399997848343722	305.6989010760142	540.8324485067915	0.25999856183084574	0.2270763551737365	1.5553128066670194
CELLBIN_59539	L2/3 IT neurons	CellType_Spatialid	0.028637641397656566	225.74621109446298	562.0522363987823	0.2136430945230953	0.19063033776092955	1.5748887087339194
CELLBIN_47679	L2/3 IT neurons	CellType_Spatialid	0.01169450928588409	91.44678763333891	559.500011192193	0.16619988118043102	0.14308852085899237	1.586838331752598
CELLBIN_57695	L2/3 IT neurons	CellType_Spatialid	0.1533231983740324	676.1229745338185	533.7725300805193	0.3087977101194074	0.2687262548039698	1.6295813262493573
CELLBIN_53686	L2/3 IT neurons	CellType_Spatialid	0.2282961254377605	573.6245788239721	489.73890959071537	0.423939316642479	0.38633081916582074	1.3770811339109996
CELLBIN_52204	L2/3 IT neurons	CellType_Spatialid	0.004871543802039087	140.91141447099238	575.5733816432534	0.12427848159573333	0.09817821127885784	1.6002017788760672
CELLBIN_62139	L2/3 IT neurons	CellType_Spatialid	0.052661515944983674	218.8956412108149	535.1017614578026	0.2747592552016408	0.24268692007864853	1.5079322880597597
CELLBIN_51732	L2/3 IT neurons	CellType_Spatialid	0.029338373612819848	253.72837865537724	556.3984869050577	0.21000590346212233	0.18202562172295939	1.5741459274919114
CELLBIN_59043	L2/3 IT neurons	CellType_Spatialid	0.009647468622939394	94.61163978063685	563.2115499705977	0.17056345528452702	0.1476387998814051	1.5751937448496778
CELLBIN_42780	L2/3 IT neurons	CellType_Spatialid	0.009880554422907742	237.4359150894042	573.8961973771899	0.12131251431012534	0.09346358241326339	1.6412682648599568
CELLBIN_56691	L2/3 IT neurons	CellType_Spatialid	0.13893632785929816	472.51603692151554	519.0613093160958	0.36935661679567	0.3319836346039168	1.417966432812498
CELLBIN_53941	L2/3 IT neurons	CellType_Spatialid	0.02964079974723229	153.77458545177942	548.7484155801358	0.2529190921648905	0.22865979504526276	1.517347769846643
CELLBIN_59870	L2/3 IT neurons	CellType_Spatialid	0.003391701326998316	106.01177754678748	576.763810176026	0.11040144118160163	0.08694814824938524	1.605524045405115
CELLBIN_57686	L2/3 IT neurons	CellType_Spatialid	0.01161555097739088	176.1506820467156	564.3209025076615	0.15996215015154275	0.12961482379927347	1.587879855407956
CELLBIN_61047	L2/3 IT neurons	CellType_Spatialid	0.03808802071178339	111.19437898877855	536.2859084538487	0.2797881335011249	0.2575564201496153	1.4939630944859186
CELLBIN_32917	L2/3 IT neurons	CellType_Spatialid	0.3010121474009158	1541.5106377038098	551.3586130389818	0.37218662988362844	0.3266208788067201	2.036090231803641
CELLBIN_61188	L2/3 IT neurons	CellType_Spatialid	0.022988426226107268	279.10693286676553	565.6943298826739	0.16023487619825402	0.129466487568344	1.6440069051806083
CELLBIN_62515	L2/3 IT neurons	CellType_Spatialid	0.3245316340266076	837.9297784472843	496.26791947660246	0.4722358459688511	0.4377894638395082	1.3727534291726105
CELLBIN_57454	L2/3 IT neurons	CellType_Spatialid	0.01052646280556251	185.29125757581053	573.754955503794	0.14623996737532213	0.1206933112115926	1.6056440240996037
CELLBIN_61163	L2/3 IT neurons	CellType_Spatialid	0.11602237134210797	276.9481824172486	520.5886860580347	0.3771593403097338	0.35463122918970247	1.40764575924281
CELLBIN_62524	L2/3 IT neurons	CellType_Spatialid	0.007349607108104307	117.37617529022751	570.7277953632619	0.1226458715986855	0.0997512756380922	1.623307542946852
CELLBIN_49746	L2/3 IT neurons	CellType_Spatialid	0.2925205128321889	883.3935855215077	496.4817345803971	0.43778070696971166	0.39636138078894795	1.4191231210258635
CELLBIN_62722	L2/3 IT neurons	CellType_Spatialid	0.08875113164186584	512.8012915053649	540.4600444468482	0.249209826719958	0.21010241464635135	1.645359867015239
CELLBIN_55440	L2/3 IT neurons	CellType_Spatialid	0.0927902343157082	393.1117401092637	537.7605380110616	0.26516637469855253	0.23416791147022012	1.6401832732020774
CELLBIN_44645	L2/3 IT neurons	CellType_Spatialid	0.06033896776027603	217.9628638466735	534.5531975069713	0.2924230116961562	0.2640114257702233	1.4935881942475773
CELLBIN_61376	L2/3 IT neurons	CellType_Spatialid	0.41960606785994237	1262.4108675267516	505.2177522900872	0.500831256221859	0.4680181874291304	1.5710790886987198
CELLBIN_63153	L2/3 IT neurons	CellType_Spatialid	0.004863021538504229	102.022542386247	575.6202447201094	0.11407584743914358	0.09294259896353942	1.6156076423575187
CELLBIN_61359	L2/3 IT neurons	CellType_Spatialid	0.06371585796323113	214.86976102655763	529.8012932151589	0.30229407864769864	0.2730308143541267	1.4802802166948248
CELLBIN_60617	L2/3 IT neurons	CellType_Spatialid	0.17805295970364132	652.6146088699554	517.5987876394607	0.34365469932937015	0.30528083232717584	1.562847761849962
CELLBIN_54263	L2/3 IT neurons	CellType_Spatialid	0.2408631191511187	986.4259792310366	529.4035538255022	0.3563031993392552	0.31408117339342145	1.7110779997068608
CELLBIN_46148	L2/3 IT neurons	CellType_Spatialid	0.023316718807905992	188.31331225897225	560.3350696399847	0.1690033407066333	0.14798503828848367	1.6549860053369196
CELLBIN_61775	L2/3 IT neurons	CellType_Spatialid	0.32397583838725325	572.1138359067004	505.449826932026	0.540934274842973	0.5249921751078653	1.2155895558821954
CELLBIN_53398	L2/3 IT neurons	CellType_Spatialid	0.0033781730442454206	112.08470217600156	578.4746590727527	0.09928705644577851	0.07968562158409181	1.620847027687318
CELLBIN_62013	L2/3 IT neurons	CellType_Spatialid	0.2049200426982929	643.555325645465	504.13018823437824	0.37756598688468085	0.33754185264837766	1.4851688121104316
CELLBIN_41300	L2/3 IT neurons	CellType_Spatialid	0.09632491755342129	391.74228716048367	525.7268219257835	0.2749948242504576	0.23945926074768564	1.5949327382771337
CELLBIN_58277	L2/3 IT neurons	CellType_Spatialid	0.2773398563883256	816.5875976323437	492.22213505087734	0.4088725368462313	0.37399587187290684	1.5809464410998997
CELLBIN_62028	L2/3 IT neurons	CellType_Spatialid	0.10319494223275318	498.93719110027155	533.2464227405841	0.26776218869738927	0.22926422012227476	1.6315658475441517
CELLBIN_51453	L2/3 IT neurons	CellType_Spatialid	0.009448831837598702	142.66996153664934	568.3895743774023	0.13877020429320644	0.1135026665828396	1.6106210461991182
CELLBIN_60478	L2/3 IT neurons	CellType_Spatialid	0.2843410263844172	2114.9090826205147	595.4210828158865	0.3463848025330168	0.299542774040042	2.621788526160565
CELLBIN_43990	L2/3 IT neurons	CellType_Spatialid	0.2705109343634096	794.9825832499905	495.46825622166335	0.4114933893607295	0.37105211574648905	1.49501426583244
CELLBIN_58388	L2/3 IT neurons	CellType_Spatialid	0.01997666329938636	126.9443539055838	549.9315373207684	0.1879446212813684	0.15704343841252658	1.5774373303449984
CELLBIN_29484	L2/3 IT neurons	CellType_Spatialid	0.08804233864466662	447.86963404265714	540.4868258375852	0.30543666465166486	0.26707900520439515	1.4914887361664206
CELLBIN_57846	L2/3 IT neurons	CellType_Spatialid	0.01313610008437573	308.7391035063953	578.0714815414932	0.14555260821629487	0.11643693569980157	1.6172998747599345
CELLBIN_63561	L2/3 IT neurons	CellType_Spatialid	0.11005739571422025	292.9936954100465	509.58390502476317	0.3566362959056835	0.32625635167327693	1.4281083266820163
CELLBIN_59827	L2/3 IT neurons	CellType_Spatialid	0.3001211128192509	1075.8156200829312	515.5601147034176	0.40297998041113114	0.3643360265600443	1.6982283721973672
CELLBIN_56557	L2/3 IT neurons	CellType_Spatialid	0.0025410160658227185	64.83423165725966	574.4202512326855	0.11100246586209653	0.09115338590673344	1.6009004654769756
CELLBIN_64050	L2/3 IT neurons	CellType_Spatialid	0.26278082294577954	553.4247949197037	489.2539241333647	0.49216856277819476	0.46264218203761726	1.2437329297256086
CELLBIN_62415	L2/3 IT neurons	CellType_Spatialid	0.02876145401763871	151.909624602649	550.1636395689353	0.22786402417235857	0.20511058293797213	1.551708677175234
CELLBIN_59958	L2/3 IT neurons	CellType_Spatialid	0.10105394176886583	515.8166514474681	540.7401813914308	0.25715515410955136	0.21879393714941775	1.6673004569655172
CELLBIN_57944	L2/3 IT neurons	CellType_Spatialid	0.003784105357473063	190.00123484193287	582.3190190698526	0.10772549595965551	0.08100989207516959	1.6094145782890161
CELLBIN_56207	L2/3 IT neurons	CellType_Spatialid	0.19847455857887505	570.2697097765214	516.4965342042697	0.42832817454265604	0.39486454058546394	1.3444623016850648
CELLBIN_59209	L2/3 IT neurons	CellType_Spatialid	0.014293034251628018	192.28092175705729	564.7945053515477	0.15846745356100542	0.12859211693238126	1.601201711975389
CELLBIN_56532	L2/3 IT neurons	CellType_Spatialid	0.029018986699790916	153.85557756406584	548.4139966333267	0.22332843079768314	0.19813125621230257	1.5556840558554288
CELLBIN_61718	L2/3 IT neurons	CellType_Spatialid	0.023615620309614532	88.01324022885834	544.6729295626316	0.2575500378440405	0.23473903667318372	1.5087234115863448
CELLBIN_63042	L2/3 IT neurons	CellType_Spatialid	0.010861289672752657	180.18245102354157	570.9486985478138	0.14339350547168547	0.11819760606064866	1.6124710948566272
CELLBIN_53273	L2/3 IT neurons	CellType_Spatialid	0.0018650826522726277	41.79068360247685	574.6961439526177	0.11510577581515813	0.09675971698945982	1.5952853511621792
CELLBIN_53995	L2/3 IT neurons	CellType_Spatialid	0.007834965188579337	85.2150831901431	565.1675062720534	0.1862447651309525	0.16089901729360517	1.5594637634432296
CELLBIN_58328	L2/3 IT neurons	CellType_Spatialid	0.01614942225109814	161.94450766885976	561.5354666164859	0.2220110724805038	0.200426911558991	1.5376534840599303
CELLBIN_62888	L2/3 IT neurons	CellType_Spatialid	0.035189564665294555	298.68753353178107	559.6272569928575	0.22619205799903325	0.19395977433140504	1.5557909328069612
CELLBIN_55803	L2/3 IT neurons	CellType_Spatialid	0.31335004427878843	1082.4106796770034	500.4601190541801	0.413469708934031	0.3716051068785061	1.6411528352208633
CELLBIN_63426	L2/3 IT neurons	CellType_Spatialid	0.31439495692635555	716.5396626170923	495.99160439581914	0.49598674881573745	0.46687016075717913	1.287070278209382
CELLBIN_48887	L2/3 IT neurons	CellType_Spatialid	0.004777283531104525	89.79103600986267	570.1802657955568	0.1329064642653358	0.1086095449901034	1.5928138852352338
CELLBIN_49922	L2/3 IT neurons	CellType_Spatialid	0.010070232531795275	243.00346692831778	577.456167543652	0.1400043337511826	0.11173212889063476	1.6090951267145472
CELLBIN_58340	L2/3 IT neurons	CellType_Spatialid	0.04349938346033053	261.2105035521452	543.3133437905345	0.2398354668562833	0.20298806469835684	1.5446043186602323
CELLBIN_58949	L2/3 IT neurons	CellType_Spatialid	0.13064400277056926	127.52517867096087	495.439776400029	0.4918947845647843	0.47838438527696503	1.227866600967909
CELLBIN_44294	L2/3 IT neurons	CellType_Spatialid	0.037954373177962845	366.55892655729997	567.1571095585457	0.1784353687359905	0.1464801897020049	1.6820248903987989
CELLBIN_57478	L2/3 IT neurons	CellType_Spatialid	0.19138822415809165	410.13295982118876	492.02194088802537	0.440829118035842	0.40883249396866256	1.3138412707885594
CELLBIN_59619	L2/3 IT neurons	CellType_Spatialid	0.272652147543112	713.8750532553186	492.8727459308682	0.43730824077480634	0.40144052113348755	1.4092550074844634
CELLBIN_55085	L2/3 IT neurons	CellType_Spatialid	0.016200095701193008	221.27144901482413	568.020482726418	0.1499209060988128	0.12174667417473407	1.629776514805125
CELLBIN_57678	L2/3 IT neurons	CellType_Spatialid	0.36515644921033635	1402.9810077388615	517.153339495225	0.4388519700344168	0.3978379476814415	1.767358038753721
CELLBIN_54461	L2/3 IT neurons	CellType_Spatialid	0.018161927432608922	198.0565874293584	561.9542455697782	0.20130809433083408	0.17393820324340012	1.5588970299879734
CELLBIN_39737	L2/3 IT neurons	CellType_Spatialid	0.09309753502418629	282.38383920977935	515.694918255512	0.3704298565496754	0.3372412682815477	1.3944026868899926
CELLBIN_36150	L2/3 IT neurons	CellType_Spatialid	0.04230558332407533	338.25043207350984	561.0822049255424	0.19159304021698303	0.162551050969151	1.675897832170768
CELLBIN_60470	L2/3 IT neurons	CellType_Spatialid	0.02894218977619942	99.43645485356147	535.6242252636116	0.2546789220411912	0.22594598037002703	1.512612960811603
CELLBIN_47558	L2/3 IT neurons	CellType_Spatialid	0.007581505879652579	111.16230827079329	571.5865768937988	0.14283464128069037	0.12116861356447944	1.5982202033319615
CELLBIN_42145	L2/3 IT neurons	CellType_Spatialid	0.004016224746630408	47.210515496079765	568.6795903252386	0.1599395818725463	0.14142492762972425	1.5741867305397848
CELLBIN_60451	L2/3 IT neurons	CellType_Spatialid	0.21582917666064003	842.8820238850569	515.3123710720562	0.3539542340338314	0.31098618642420667	1.6075818062770106
CELLBIN_57937	L2/3 IT neurons	CellType_Spatialid	0.016395659453639706	105.12908623987725	553.8005168513118	0.1923312398936794	0.16550236587887635	1.5659401742777448
CELLBIN_61030	L2/3 IT neurons	CellType_Spatialid	0.018406764848663146	201.53694359206253	566.5453749984733	0.1602115479564687	0.13573119616993298	1.6303570309213806
CELLBIN_59880	L2/3 IT neurons	CellType_Spatialid	0.024943818358114354	78.31269819485348	545.0872137476044	0.2809476555945621	0.2600921459287197	1.4882131928855227
CELLBIN_54297	L2/3 IT neurons	CellType_Spatialid	0.3524115058764005	1277.8311625806073	504.9707867203831	0.4319510894621662	0.3893821350886761	1.711822832933588
CELLBIN_62254	L2/3 IT neurons	CellType_Spatialid	0.19096479712630723	513.5102017872114	508.06296517498475	0.42000879606835423	0.3842701450966199	1.3533339681697643
CELLBIN_28113	L2/3 IT neurons	CellType_Spatialid	0.004586601087482632	64.90976341931594	567.4730560138248	0.13216085622247709	0.1107035181596248	1.5939909424287286
CELLBIN_57512	L2/3 IT neurons	CellType_Spatialid	0.18837049238233966	643.7569470366142	519.8579380752415	0.3808492336805013	0.3431330486617514	1.4514087520228296
CELLBIN_56952	L2/3 IT neurons	CellType_Spatialid	0.2624768236388798	925.2618258698086	511.7923604108503	0.39085650149495027	0.350190728544439	1.5828448134000577
CELLBIN_63819	L2/3 IT neurons	CellType_Spatialid	0.008685791139007075	140.8835907256293	575.1413289742372	0.1891747808909913	0.16921850132964114	1.5585740759590363
CELLBIN_59048	L2/3 IT neurons	CellType_Spatialid	0.10150874647625893	529.1457256298102	552.2118518111913	0.2658942922708503	0.23751438469711844	1.6965941501536812
CELLBIN_60060	L2/3 IT neurons	CellType_Spatialid	0.008386467722083667	145.27247369882846	573.3336356522982	0.12082778240205815	0.10125837090454644	1.6440686866494738
CELLBIN_54096	L2/3 IT neurons	CellType_Spatialid	0.03488564762974745	137.3214089488821	547.2364910130628	0.276991041595383	0.2540093148547039	1.4943312151536399
CELLBIN_54458	L2/3 IT neurons	CellType_Spatialid	0.026457263524631985	302.60962772704795	570.7444156475962	0.1758688211381279	0.1466226832427806	1.62940188269734
CELLBIN_42546	L2/3 IT neurons	CellType_Spatialid	0.4283756546652238	685.6958098312812	471.76271114716485	0.5921272665687968	0.5736455619058566	1.139186685711321
CELLBIN_43286	L2/3 IT neurons	CellType_Spatialid	0.24089052986428253	728.149220032283	502.019197295032	0.385040656724705	0.3533714313085718	1.6218862029710008
CELLBIN_59466	L2/3 IT neurons	CellType_Spatialid	0.1419653546766102	413.6734382699651	510.3535134316531	0.37611008912387417	0.34248042156294944	1.4129301360573603
CELLBIN_63821	L2/3 IT neurons	CellType_Spatialid	0.27639314815137705	646.848104001949	504.4082344053097	0.46045795372854037	0.4329145091706262	1.3727624399935536
CELLBIN_45405	L2/3 IT neurons	CellType_Spatialid	0.01187069366614447	145.53944614475557	566.5058889190253	0.16824990636724838	0.14319666599802572	1.5830544940372904
CELLBIN_49411	L2/3 IT neurons	CellType_Spatialid	0.008584637188540436	81.65600527849469	565.9734586858067	0.19194826036012644	0.17400461533159692	1.556843928928045
CELLBIN_58401	L2/3 IT neurons	CellType_Spatialid	0.1109648433384684	339.5453470957139	514.9605819834313	0.3088438939350834	0.28527582390476025	1.5888792265793996
CELLBIN_59306	L2/3 IT neurons	CellType_Spatialid	0.01871871813779829	121.9517287233503	558.0034912550468	0.2090535546823511	0.18596919697365397	1.5543143382406874
CELLBIN_54727	L2/3 IT neurons	CellType_Spatialid	0.02145142663570576	205.32152731172016	556.6761614130286	0.17697211085388004	0.14554782199942426	1.599302972951719
CELLBIN_60185	L2/3 IT neurons	CellType_Spatialid	0.02553157237789338	227.81401474134003	564.2974377153693	0.19197853492333994	0.1680611134633393	1.6026140395462836
CELLBIN_61862	L2/3 IT neurons	CellType_Spatialid	0.07907632160432437	557.8856654888634	560.4822828603549	0.2388530207112074	0.20704985288554423	1.680622935204246
CELLBIN_56885	L2/3 IT neurons	CellType_Spatialid	0.06852538486600689	450.998506295845	554.3424988209445	0.22835811069736142	0.19550232183400393	1.6650700064554522
CELLBIN_53237	L2/3 IT neurons	CellType_Spatialid	0.009240719437543489	115.17152332850337	563.850795074416	0.15078670268904043	0.1262491243195816	1.5940897596377184
CELLBIN_50745	L2/3 IT neurons	CellType_Spatialid	0.02086306221983455	144.7161805471503	560.682091472764	0.18461773829340117	0.16204812696843165	1.5989178062800042
CELLBIN_51299	L2/3 IT neurons	CellType_Spatialid	0.03924333024422074	201.87923922119154	544.7875676128949	0.26933617783649705	0.24269158087816015	1.5051863356402615
CELLBIN_57677	L2/3 IT neurons	CellType_Spatialid	0.029893708876806965	177.42025984934656	543.4747517228022	0.2237885949164652	0.19734079699715457	1.5552656961862972
CELLBIN_55432	L2/3 IT neurons	CellType_Spatialid	0.024914728506813255	294.649767185962	566.3830028862958	0.1778066587802381	0.14728704142847918	1.6143758142354332
CELLBIN_43506	L2/3 IT neurons	CellType_Spatialid	0.02257063281971895	207.4984866858635	561.5883505713149	0.17817521954399784	0.15095558365987163	1.6092658360331213
CELLBIN_54014	L2/3 IT neurons	CellType_Spatialid	0.0019055650392951807	26.753446195322496	570.7850675550668	0.11761750432475193	0.09630363608513294	1.5936684451477257
CELLBIN_43510	L2/3 IT neurons	CellType_Spatialid	0.02002186540894993	191.88336492374538	560.8277152877798	0.1722267049469398	0.1480055729407477	1.6150424994538235
CELLBIN_57187	L2/3 IT neurons	CellType_Spatialid	0.23023648494762214	824.8903396826258	510.2133432277651	0.36291164528003067	0.32704274171361974	1.6743149823107235
CELLBIN_29676	L2/3 IT neurons	CellType_Spatialid	0.005561531667293058	100.22425402915476	568.7869249329921	0.12546814345007795	0.09698628308812021	1.6015323919272326
CELLBIN_55377	L2/3 IT neurons	CellType_Spatialid	0.008542104337407638	78.8637690909897	559.6576573168815	0.17450714791845728	0.14523071179218655	1.5674656427100233
CELLBIN_57626	L2/3 IT neurons	CellType_Spatialid	0.061008425487549624	228.09280396268574	538.760479458468	0.3225019977180534	0.2995072622782567	1.453507519375247
CELLBIN_59268	L2/3 IT neurons	CellType_Spatialid	0.39328863209432335	928.523709589299	495.93135464100794	0.52206724390329	0.49552724725335284	1.3553069209791784
CELLBIN_56449	L2/3 IT neurons	CellType_Spatialid	0.09194974400571758	219.69338405974352	531.1988260874853	0.3611988899801492	0.34327660241247093	1.424749389142728
CELLBIN_58537	L2/3 IT neurons	CellType_Spatialid	0.24546035884858836	715.276697046818	505.21711163518063	0.41563188764089704	0.3793428782370623	1.440029265188805
CELLBIN_63326	L2/3 IT neurons	CellType_Spatialid	0.2058302548892113	699.6676927918411	504.6916407546721	0.36045365940964025	0.3171003848694769	1.5415887844599518
CELLBIN_50253	L2/3 IT neurons	CellType_Spatialid	0.1629563888464936	438.6462404011469	511.9899157959797	0.37835905085893734	0.34579356117849375	1.4361985320871715
CELLBIN_54654	L2/3 IT neurons	CellType_Spatialid	0.029766081865865	244.45532045263144	561.3524705476136	0.20458091207589743	0.17652166151962057	1.5852342060261024
CELLBIN_57502	L2/3 IT neurons	CellType_Spatialid	0.13501581322428735	337.7606813617241	512.356456809148	0.3481817005774969	0.3255536975649449	1.5233973194777066
CELLBIN_58869	L2/3 IT neurons	CellType_Spatialid	0.10111211973553506	466.08185369757996	534.9736143434121	0.30182029757940393	0.2655332747470946	1.525569763159707
CELLBIN_54278	L2/3 IT neurons	CellType_Spatialid	0.13528121560964085	352.2513090185404	510.18667628897543	0.38325543865588324	0.35295126501987967	1.397482403254718
CELLBIN_62548	L2/3 IT neurons	CellType_Spatialid	0.16730060197761865	434.8039590962434	501.99668579429016	0.3889455132780659	0.35386341806878113	1.4067431822503578
CELLBIN_56321	L2/3 IT neurons	CellType_Spatialid	0.020445335205613382	142.84803994374587	552.4291945507309	0.20120797393146517	0.17210039667789087	1.562507548056914
CELLBIN_59995	L2/3 IT neurons	CellType_Spatialid	0.09842268074164308	467.8626465260469	537.8356392775368	0.2626529119710086	0.2282769867612963	1.6542602537097864
CELLBIN_59657	L2/3 IT neurons	CellType_Spatialid	0.212218740749309	980.5575683882087	528.0627794880727	0.3333587218912369	0.2870981891116305	1.696667556883425
CELLBIN_62976	L2/3 IT neurons	CellType_Spatialid	0.047405714928894484	440.37688179517625	560.5108232127146	0.21790933471376844	0.1884958660097502	1.618424674930478
CELLBIN_57832	L2/3 IT neurons	CellType_Spatialid	0.029779619597467305	246.1745497733781	553.2793538887682	0.1955831203190099	0.1590120405607541	1.5884738422144777
CELLBIN_53749	L2/3 IT neurons	CellType_Spatialid	0.158887340728312	398.5194019779371	507.613177691145	0.38886169692372163	0.3618548508037233	1.4203517291175085
CELLBIN_27523	L2/3 IT neurons	CellType_Spatialid	0.016236547186200184	165.67434060768755	563.8116503838249	0.21853548035959863	0.19444982208041403	1.540082217427999
CELLBIN_57342	L2/3 IT neurons	CellType_Spatialid	0.12102657785698424	370.4393709465096	516.3419883850756	0.33480587790554805	0.30636137579530187	1.5017880885190795
CELLBIN_58029	L2/3 IT neurons	CellType_Spatialid	0.17934531545130653	475.989422858842	505.6089037852188	0.372733470201566	0.3385912390979687	1.4759526037430495
CELLBIN_56223	L2/3 IT neurons	CellType_Spatialid	0.026098782245530753	195.59355277903097	560.4764455343405	0.2187952329544291	0.19537385705736598	1.5580052331627139
CELLBIN_61820	L2/3 IT neurons	CellType_Spatialid	0.2294440954911804	1105.686692357597	543.1091696151642	0.3291554758446635	0.2884302665772219	1.9125064039832569
CELLBIN_61427	L2/3 IT neurons	CellType_Spatialid	0.0025102605392280345	60.24592878614002	573.4069596910125	0.10560285344775315	0.08354415634820929	1.603931851688417
CELLBIN_54586	L2/3 IT neurons	CellType_Spatialid	0.31534537217889597	928.0537380340436	502.43533115160585	0.4441945674734688	0.40679426246638006	1.4732031777492776
CELLBIN_57533	L2/3 IT neurons	CellType_Spatialid	0.03213839228913046	153.70605491190423	543.0937383978453	0.23351913373184066	0.20358461662579116	1.54126049959348
CELLBIN_61391	L2/3 IT neurons	CellType_Spatialid	0.36342432154166504	832.8504214870026	492.6094959542755	0.502385066787948	0.4705521837710988	1.3321465150456466
CELLBIN_51590	L2/3 IT neurons	CellType_Spatialid	0.11775254163262808	657.9860927268212	547.0714591333416	0.26631137646693837	0.22689536051300582	1.69354872906706
CELLBIN_58720	L2/3 IT neurons	CellType_Spatialid	0.06431609864106602	243.22447502711043	537.2355941960335	0.2633106061954626	0.23913198739329	1.575960239205843
CELLBIN_58339	L2/3 IT neurons	CellType_Spatialid	0.11694839302277232	581.3135591036896	538.066889351384	0.2782284310562313	0.23848964912379775	1.634136900294498
CELLBIN_57629	L2/3 IT neurons	CellType_Spatialid	0.061378317572332135	206.2791303801685	529.1498718697115	0.3240245029254275	0.29630650340714826	1.448364604231775
CELLBIN_58436	L2/3 IT neurons	CellType_Spatialid	0.09050748979039204	250.08134013288387	509.194242834455	0.3142854077302129	0.28446076514260554	1.492821601520608
CELLBIN_56153	L2/3 IT neurons	CellType_Spatialid	0.03489434255211303	245.76327574122297	554.1497927008734	0.22829387216356822	0.19626843091201132	1.5520459016429702
CELLBIN_59483	L2/3 IT neurons	CellType_Spatialid	0.009453868424262053	153.36253046521887	569.0116201405827	0.12874671233944046	0.10447701177778844	1.6288068901465012
CELLBIN_52857	L2/3 IT neurons	CellType_Spatialid	0.015397195019914017	402.63297063627465	587.9419297069128	0.12096939955475997	0.09075334763605807	1.6960412732379524
CELLBIN_58807	L2/3 IT neurons	CellType_Spatialid	0.24412475613174325	845.093396165257	515.4044950660226	0.37256356673121765	0.3380754824496815	1.6909496206472119
CELLBIN_52997	L2/3 IT neurons	CellType_Spatialid	0.01580540718230689	153.4423236272407	557.4956486843957	0.18202307371498477	0.15212237534184975	1.574433070907588
CELLBIN_59952	L2/3 IT neurons	CellType_Spatialid	0.25665207815164226	903.7321866661723	516.6546568408104	0.3727700180879009	0.3366205250677093	1.738843039777562
CELLBIN_58385	L2/3 IT neurons	CellType_Spatialid	0.2720400759698589	1080.1964756206662	520.3645712631197	0.37163897813050395	0.32845030699096966	1.7582087854035033
CELLBIN_55131	L2/3 IT neurons	CellType_Spatialid	0.0260290500834765	290.3170898591572	567.2360809596952	0.1822236973075727	0.15368389551431785	1.6143884105441229
CELLBIN_61517	L2/3 IT neurons	CellType_Spatialid	0.1323764576589724	318.9246596394617	509.93748101565126	0.403699882296593	0.37448156574390745	1.35809272933912
CELLBIN_53638	L2/3 IT neurons	CellType_Spatialid	0.025406240840193897	218.79665012574898	561.6922066630744	0.2001430932541584	0.17374428715394388	1.5814107871879497
CELLBIN_54710	L2/3 IT neurons	CellType_Spatialid	0.047063992851932496	357.9193570189978	544.5268438016479	0.21808611759194796	0.1785140809703792	1.591333648271282
CELLBIN_61903	L2/3 IT neurons	CellType_Spatialid	0.06796583059895776	167.42767687105322	527.4396375980922	0.33120705733104294	0.30766890928793705	1.445160925465033
CELLBIN_56985	L2/3 IT neurons	CellType_Spatialid	0.29123210151156287	1400.7223181084446	546.7522115590955	0.36829580596329065	0.32391374174359094	1.97726213190126
CELLBIN_63349	L2/3 IT neurons	CellType_Spatialid	0.08157517361479742	256.7716859402874	523.1337437928015	0.35778281978814547	0.3298779562141743	1.4105187429650057
CELLBIN_58895	L2/3 IT neurons	CellType_Spatialid	0.01117869095395407	29.026974707223275	551.4241900496579	0.2331148004025057	0.216748764561803	1.5280983490260747
CELLBIN_62872	L2/3 IT neurons	CellType_Spatialid	0.009394806230301778	124.06714051885811	564.4236152134121	0.1505468725094229	0.1218752865601543	1.5917443123227253
CELLBIN_55296	L2/3 IT neurons	CellType_Spatialid	0.014964971465289521	262.9574624102354	569.1634678265659	0.15416426932142543	0.12196469748092956	1.6086256787632518
CELLBIN_45693	L2/3 IT neurons	CellType_Spatialid	0.021519262843448055	156.4230996549739	557.1526321651477	0.22636160600916763	0.2008503541434479	1.5374140014719708
CELLBIN_58487	L2/3 IT neurons	CellType_Spatialid	0.3866804131788071	1835.275904299298	536.9190578679172	0.4446064034154732	0.4029468882204913	2.1142207163821563
CELLBIN_42181	L2/3 IT neurons	CellType_Spatialid	0.0755407686561988	375.64841592863604	539.0726114341819	0.25330963622907077	0.2213436224500872	1.6111405107665213
CELLBIN_55466	L2/3 IT neurons	CellType_Spatialid	0.1842394133876713	790.8395804285185	526.3476914227787	0.32267354143033633	0.28157781207880656	1.673142869981634
CELLBIN_51555	L2/3 IT neurons	CellType_Spatialid	0.006434613729419373	92.97005328457865	571.6054571870887	0.13946761453416953	0.12294567293895531	1.6015766829769706
CELLBIN_46655	L2/3 IT neurons	CellType_Spatialid	0.11569482778073828	404.74926616921044	521.6944800864468	0.30638937104076486	0.27468014770098637	1.5635811117837388
CELLBIN_56160	L2/3 IT neurons	CellType_Spatialid	0.09279276797097175	238.53573808356103	510.4000416717564	0.35223625727630004	0.3274349716493817	1.4292302587752477
CELLBIN_59720	L2/3 IT neurons	CellType_Spatialid	0.11479162697662594	869.0176663654089	568.4729372496804	0.21295995469358983	0.17837939902339095	2.20356983681283
CELLBIN_33597	L2/3 IT neurons	CellType_Spatialid	0.2508139916321187	418.3666673263809	492.0880853496747	0.5223260312482337	0.5015219715448048	1.1826773567438962
CELLBIN_43637	L2/3 IT neurons	CellType_Spatialid	0.0070769522462679705	86.93097501462844	565.8854441505899	0.16407609745438173	0.14157733349619414	1.5748897479807216
CELLBIN_56471	L2/3 IT neurons	CellType_Spatialid	0.22588074863252458	2059.098420594908	592.0763751675922	0.2942024738895089	0.25695431261765533	3.740974684437483
CELLBIN_40765	L2/3 IT neurons	CellType_Spatialid	0.007520248179533791	75.42571130976788	564.7905906625609	0.1947973436805977	0.172241278446809	1.5542763997152473
CELLBIN_59905	L2/3 IT neurons	CellType_Spatialid	0.178534387162753	612.4815979979397	529.079484490107	0.35647914439159994	0.32268678432310993	1.536922282438284
CELLBIN_62473	L2/3 IT neurons	CellType_Spatialid	0.2384520347223759	684.2533600773347	503.2917139774321	0.4017539549497711	0.36356841711458615	1.4717898625100498
CELLBIN_55177	L2/3 IT neurons	CellType_Spatialid	0.31883976076224435	960.2561565337791	494.32664696763936	0.43275370308382294	0.3936875598200538	1.5445197318970814
CELLBIN_56502	L2/3 IT neurons	CellType_Spatialid	0.15957138947836197	340.51533218749984	503.7214898708017	0.4383885974339153	0.40966394538426504	1.3082464482602256
CELLBIN_62531	L2/3 IT neurons	CellType_Spatialid	0.05756301520822897	250.2510105869978	537.8285395026353	0.24228681874603739	0.21816840409122912	1.6121038518105801
CELLBIN_56026	L2/3 IT neurons	CellType_Spatialid	0.1507778266022775	312.3757256027644	501.621751731198	0.4291672121720268	0.4046907380947706	1.3257654417732903
CELLBIN_62374	L2/3 IT neurons	CellType_Spatialid	0.16212306925056005	477.1446992958572	506.04404974886404	0.36824030057575247	0.3323581556853678	1.452857178719445
CELLBIN_54059	L2/3 IT neurons	CellType_Spatialid	0.06128248835309535	351.0137657266596	542.5736399090691	0.23795279568711133	0.2061962335734902	1.6073788951719534
CELLBIN_60336	L2/3 IT neurons	CellType_Spatialid	0.07204094372228441	398.6407675415894	549.6087669484672	0.23916444834750789	0.2161501926540074	1.7067559148376958
CELLBIN_60036	L2/3 IT neurons	CellType_Spatialid	0.17105393177787206	607.3543390453766	512.1054403765744	0.3540134232628863	0.31310909949730437	1.495544294239556
CELLBIN_62627	L2/3 IT neurons	CellType_Spatialid	0.22726436124585572	621.6547759322514	516.6803923890743	0.4053145532568899	0.3768826983424799	1.4944829666650241
CELLBIN_59171	L2/3 IT neurons	CellType_Spatialid	0.025429686090830572	105.81616969618588	543.4374014586618	0.2634273007575513	0.2407148954124428	1.5037996780283425
CELLBIN_55615	L2/3 IT neurons	CellType_Spatialid	0.03669875581567297	187.70160038077313	543.1043776869049	0.23333452042029448	0.20392196901522677	1.5511691775841692
CELLBIN_54063	L2/3 IT neurons	CellType_Spatialid	0.17108702009383306	735.0925655243898	521.195932299416	0.31854044844407586	0.2751743909076793	1.6281940858540564
CELLBIN_60467	L2/3 IT neurons	CellType_Spatialid	0.16648258922748968	2372.9649996861344	648.994677015143	0.23549312676141998	0.19993759260283053	4.776429328607119
CELLBIN_42793	L2/3 IT neurons	CellType_Spatialid	0.36433308578239204	1350.405941791993	511.86533927228436	0.43809532505953036	0.3952972337656953	1.739198006861959
CELLBIN_56399	L2/3 IT neurons	CellType_Spatialid	0.015700039276774266	196.14482729048035	566.7203865996374	0.16889612964278788	0.14191737297890406	1.5949491010473984
CELLBIN_45155	L2/3 IT neurons	CellType_Spatialid	0.007156503893396409	106.82407017809493	568.4627325936165	0.16199746153577108	0.1390804199477953	1.5766005079006231
CELLBIN_55621	L3 IT neurons	CellType_Spatialid	0.135468918977062	147.32701745983545	547.8070784903526	0.4424329167811856	0.43067828433001454	1.3932191164831882
CELLBIN_45640	L3 IT neurons	CellType_Spatialid	0.015082754509823859	2.332569802236044	603.3750554119999	0.3743809544395989	0.36258780430277027	1.5304963751186325
CELLBIN_59316	L3 IT neurons	CellType_Spatialid	0.6041632822297526	1912.1693629664549	484.41621846283334	0.6745004786420618	0.6504806943520438	1.8692522749707867
CELLBIN_40205	L3 IT neurons	CellType_Spatialid	0.548316211114805	1111.313280103829	481.1028302390904	0.6327937519289121	0.6163715427311697	1.6555467446123098
CELLBIN_46250	L3 IT neurons	CellType_Spatialid	0.01739593122587414	88.29637992003808	613.2741930412104	0.31728247937920523	0.3030782408494722	1.5510576976341124
CELLBIN_52071	L3 IT neurons	CellType_Spatialid	0.06026586141448288	148.0008304637085	580.0653163390783	0.4009629256844585	0.38171913468810176	1.4409921102965357
CELLBIN_51139	L3 IT neurons	CellType_Spatialid	0.32901880195894684	326.72760909056353	489.41777465029185	0.5886620121293041	0.5707841789674185	1.1280258774163368
CELLBIN_46717	L3 IT neurons	CellType_Spatialid	0.10331061295051988	144.12126894979076	558.142851983909	0.450059794110183	0.43253961081367476	1.3640872313485815
CELLBIN_46222	L3 IT neurons	CellType_Spatialid	0.02365991728309362	12.456665242814324	595.7148703829041	0.34517547147666927	0.33079991603562836	1.5221333304064122
CELLBIN_37553	L3 IT neurons	CellType_Spatialid	0.02737871822281587	-18.1885	590.4354898623748	0.4036069307647901	0.3990068037085679	1.4649755557406368
CELLBIN_54186	L3 IT neurons	CellType_Spatialid	0.0131275904166297	26.798059445968626	610.9575033452744	0.3080423582711316	0.2951767109805595	1.5653256598925038
CELLBIN_55557	L3 IT neurons	CellType_Spatialid	0.04702114962634412	277.78662994425395	605.8438011227989	0.3261022826972382	0.30258773511951587	1.5269349922093587
CELLBIN_53678	L3 IT neurons	CellType_Spatialid	0.007455097561962432	78.32268961868812	623.3054209503301	0.2632896881835353	0.2459765476737862	1.607239955337629
CELLBIN_49650	L3 IT neurons	CellType_Spatialid	0.015444901109679223	42.23305019939443	605.238327418776	0.3016468791956876	0.28412050088850055	1.5668209582277468
CELLBIN_62689	L3 IT neurons	CellType_Spatialid	0.10382560502887277	205.85004860318242	556.6494027908756	0.412207739467594	0.39252290551811525	1.420504979927313
CELLBIN_56579	L3 IT neurons	CellType_Spatialid	0.41686698460428656	520.591976296563	463.9083774240331	0.6050117524278056	0.5800769569502913	1.1148599301956126
CELLBIN_55313	L3 IT neurons	CellType_Spatialid	0.5678623231058059	896.475055888259	463.8530025174706	0.6586269627481046	0.6391247064143498	1.2043843071096274
CELLBIN_55781	L3 IT neurons	CellType_Spatialid	0.16438374775590395	224.5601347277233	539.0034629245388	0.49430803670318624	0.47508409856880623	1.2909153405642186
CELLBIN_47674	L3 IT neurons	CellType_Spatialid	0.6414435230197474	1300.4922282318794	450.2647537231118	0.7047346026514613	0.6880210665888095	1.3520743625489724
CELLBIN_58645	L3 IT neurons	CellType_Spatialid	0.04561137042629509	17.073627845354043	575.3060321507727	0.4202193670449249	0.4076388408389841	1.433146324896477
CELLBIN_47456	L3 IT neurons	CellType_Spatialid	0.008046583563440934	30.697245104668184	619.2137059392271	0.2551042373901621	0.24196037464350245	1.6057658200293528
CELLBIN_51070	L3 IT neurons	CellType_Spatialid	0.009674374095509575	41.3691158761914	614.9399904994765	0.3091960831369313	0.2949291861709554	1.5787679388603026
CELLBIN_53509	L3 IT neurons	CellType_Spatialid	0.1162526503425195	228.2556909610861	570.2842144465427	0.4227309489009972	0.4061947398895635	1.410596789943714
CELLBIN_47749	L3 IT neurons	CellType_Spatialid	0.010491676059933203	17.73767433509942	610.360219824894	0.3038516067511331	0.2923428887145169	1.5744756843782697
CELLBIN_58809	L3 IT neurons	CellType_Spatialid	0.23949163034139437	225.295862320522	505.43497299593633	0.5489944820713306	0.5275911830377473	1.1934683294190964
CELLBIN_57791	L3 IT neurons	CellType_Spatialid	0.5374188133955302	904.8896799680772	469.5801832495497	0.6349634510731064	0.6145499291931	1.272993270371823
CELLBIN_55337	L3 IT neurons	CellType_Spatialid	0.20975129041793902	217.2194078530112	534.5345528188092	0.5318555864429774	0.5201940403663923	1.2306849181331716
CELLBIN_53692	L3 IT neurons	CellType_Spatialid	0.4926723801891834	998.3500135943626	496.8051063059129	0.5957497324202671	0.5798044245156994	1.6708763306542114
CELLBIN_57140	L3 IT neurons	CellType_Spatialid	0.06773663584140902	123.82631016572132	575.0835416106715	0.39094689941871114	0.3742289378713593	1.4474475110418363
CELLBIN_46933	L3 IT neurons	CellType_Spatialid	0.011050555781149453	24.166738572648136	615.0352660694742	0.3016259873034597	0.28725588815179304	1.5763508105091248
CELLBIN_59007	L3 IT neurons	CellType_Spatialid	0.5306786971276739	985.1636588290288	487.35360914319017	0.6256784310104329	0.6089671615063045	1.4925085414628558
CELLBIN_58135	L3 IT neurons	CellType_Spatialid	0.6169202894199639	1192.924775674351	467.7106560635607	0.6849672124564863	0.6662659733043343	1.26391104760919
CELLBIN_53296	L3 IT neurons	CellType_Spatialid	0.04090301033064994	35.593802933759775	589.116152266903	0.3726753451379615	0.3619033976380246	1.4754509920966057
CELLBIN_51695	L3 IT neurons	CellType_Spatialid	0.0528219616066355	51.67777399635867	583.1607054410636	0.3950624764060609	0.38529218862040227	1.4443223016821205
CELLBIN_54644	L3 IT neurons	CellType_Spatialid	0.15056352596157632	121.99255844188922	521.6459210509969	0.5158676668132579	0.4961807697222951	1.2628495321875572
CELLBIN_54447	L3 IT neurons	CellType_Spatialid	0.008199663058489636	2.91447740010042	613.006726074721	0.27844172019610647	0.2639538288975379	1.5963254122227442
CELLBIN_60317	L3 IT neurons	CellType_Spatialid	0.3056885199383223	607.1301939422206	516.6030009386654	0.4821153440950806	0.46073369955601556	1.5315812536043718
CELLBIN_55720	L3 IT neurons	CellType_Spatialid	0.05894791775599113	89.76478747485203	580.2297558899048	0.3640933854884533	0.35386366261210195	1.4857455964619284
CELLBIN_37643	L3 IT neurons	CellType_Spatialid	0.052260739253271495	136.646295465366	583.5764496269991	0.33602286972113665	0.3176252574997151	1.5175778887799454
CELLBIN_63594	L3 IT neurons	CellType_Spatialid	0.03499359287017677	257.89985152498065	617.5043355050462	0.27465853985219985	0.2561408708766779	1.590771052925931
CELLBIN_45222	L3 IT neurons	CellType_Spatialid	0.011545812703365518	50.01709319635951	614.4979638923736	0.2969656422110739	0.283573190790001	1.5757958538632821
CELLBIN_57549	L3 IT neurons	CellType_Spatialid	0.017462658521616017	50.88067311649481	613.0441169303704	0.28914659015400707	0.2784285691701895	1.5671718987658336
CELLBIN_55529	L3 IT neurons	CellType_Spatialid	0.1977023905195849	380.7779868121126	529.6623075272167	0.4619150296950571	0.4323967815050077	1.3576802539201178
CELLBIN_59387	L3 IT neurons	CellType_Spatialid	0.18173114178393918	186.5579697270417	527.5075361626306	0.502716925268878	0.48463880558532796	1.2776368016636959
CELLBIN_49671	L3 IT neurons	CellType_Spatialid	0.004649331564571358	92.04994387741462	633.4236247224638	0.17878437824660168	0.16097394867666312	1.65377035256525
CELLBIN_47466	L3 IT neurons	CellType_Spatialid	0.013726353023428716	6.810637437828801	609.0428021926829	0.31060323248700966	0.3007932684837435	1.5591213599822251
CELLBIN_56376	L3 IT neurons	CellType_Spatialid	0.011559555471636115	84.43485336202284	618.5062693632829	0.28055065994015965	0.26494977928679153	1.585508980425735
CELLBIN_53400	L3 IT neurons	CellType_Spatialid	0.5710218425302768	2287.2923270052393	495.7759546291986	0.7041924591666653	0.6867325411731972	2.8360567102303214
CELLBIN_52536	L3 IT neurons	CellType_Spatialid	0.4790103270425501	3000.964598916337	567.5043075905295	0.6812305026745157	0.6635537996087982	4.584130927168764
CELLBIN_55910	L3 IT neurons	CellType_Spatialid	0.008977906919571295	21.57904888398781	619.2401038055627	0.23945522581707768	0.22827019867483145	1.6115949283588265
CELLBIN_51116	L3 IT neurons	CellType_Spatialid	0.05302008686883156	113.47950376447542	592.49076282166	0.3413257219121958	0.32825955175971777	1.5144649606449256
CELLBIN_48536	L3 IT neurons	CellType_Spatialid	0.08851430185528919	159.7273210952618	579.4765739797275	0.37184766033448835	0.3632216390125063	1.5178460251766461
CELLBIN_43438	L3 IT neurons	CellType_Spatialid	0.019499048331491818	41.05079792212628	608.2080583765319	0.3292954841164459	0.32196749654012663	1.5324297548108752
CELLBIN_56458	L3 IT neurons	CellType_Spatialid	0.015747809569917944	20.628380351520526	605.9592750508566	0.3078260893348622	0.2945410252451153	1.5591499207869743
CELLBIN_53980	L3 IT neurons	CellType_Spatialid	0.041151671573650635	175.00039759220002	593.4622958544679	0.3371109146865325	0.3115262728009074	1.5167472734807164
CELLBIN_55821	L3 IT neurons	CellType_Spatialid	0.003320446037945653	7.931924576092244	627.6854558571673	0.22441610548587718	0.21176133391404947	1.6372862293310182
CELLBIN_45989	L3 IT neurons	CellType_Spatialid	0.13909600498933325	80.46926288786602	528.5554214575228	0.4904279826964839	0.47329100562849036	1.2991137586490076
CELLBIN_57941	L3 IT neurons	CellType_Spatialid	0.29102446117488245	346.9808647336436	497.2073510275817	0.5474079402286247	0.5234726203250709	1.2080242671374841
CELLBIN_52827	L3 IT neurons	CellType_Spatialid	0.01698500486578969	-0.865502	602.2756249927415	0.36018278783849667	0.3515010688519905	1.5238733906761133
CELLBIN_58022	L3 IT neurons	CellType_Spatialid	0.011501576215042573	36.63350861827592	613.347247012705	0.2788278446294538	0.2655711937585036	1.5847932731279881
CELLBIN_59543	L3 IT neurons	CellType_Spatialid	0.39580495379040104	631.5145309599627	486.67382999787907	0.5875107221448707	0.5621102658535113	1.1566357819148656
CELLBIN_55078	L3 IT neurons	CellType_Spatialid	0.4711251471220831	482.4056338855593	454.7852053890051	0.6583532708761557	0.6397872791443795	0.9921639524198894
CELLBIN_57008	L3 IT neurons	CellType_Spatialid	0.6115854568103823	1546.1573912272017	465.91341520230014	0.6712697909535993	0.6473197798432717	1.6374944555666504
CELLBIN_53371	L3 IT neurons	CellType_Spatialid	0.19817980366017507	283.05398764881215	539.780488226451	0.4378180942752144	0.42646125619737835	1.554882362970892
CELLBIN_61431	L3 IT neurons	CellType_Spatialid	0.033497941877206706	65.06533987077387	590.5995985070855	0.3452161363664885	0.3261369264507507	1.5122332380615267
CELLBIN_45813	L3 IT neurons	CellType_Spatialid	0.1752433031778951	243.90959013916006	544.6037068740984	0.46609292917005035	0.4487505818132904	1.3561462437036282
CELLBIN_49176	L3 IT neurons	CellType_Spatialid	0.4057093194240116	494.66424625742604	480.8681831108951	0.5874744740092513	0.5689394278586835	1.2163591898338055
CELLBIN_56990	L3 IT neurons	CellType_Spatialid	0.0386556689990236	53.80285070624237	588.7605140658061	0.37500478653394864	0.36598381722069595	1.4736482053810922
CELLBIN_47971	L3 IT neurons	CellType_Spatialid	0.0421777834600694	10.440216078491712	582.5454979937167	0.4188431335767714	0.4113823509717081	1.4310391395928568
CELLBIN_57570	L3 IT neurons	CellType_Spatialid	0.28590071100505565	388.44460977400047	514.480278585512	0.5380858061811334	0.5182088691955165	1.242158750469564
CELLBIN_60887	L3 IT neurons	CellType_Spatialid	0.4866203187235223	972.8019764379891	481.06577579009956	0.584894068237077	0.5574875127900533	1.3752931975772955
CELLBIN_32384	L3 IT neurons	CellType_Spatialid	0.01216891907153042	-11.2112	608.1727759289513	0.35022446731570944	0.34250962209623975	1.5448473967870286
CELLBIN_51963	L3 IT neurons	CellType_Spatialid	0.040799405295780855	27.511143273423563	583.3428390285873	0.35654668563451797	0.34521164472062404	1.4920521445147399
CELLBIN_41102	L3 IT neurons	CellType_Spatialid	0.082784967561634	61.25096622408072	563.0624956429249	0.4678654108446929	0.45776180465693134	1.3466048761629719
CELLBIN_56009	L3 IT neurons	CellType_Spatialid	0.0904898237543668	26.126731866342574	539.7040105482615	0.4898324550862383	0.47327238794803866	1.3292816015505358
CELLBIN_39872	L3 IT neurons	CellType_Spatialid	0.01785692338055428	31.59386745520202	604.2344911495536	0.3334573691133819	0.31998443349554906	1.5404970026110991
CELLBIN_58131	L3 IT neurons	CellType_Spatialid	0.06186410411049082	101.99091935167574	582.0948709638999	0.36756008696641046	0.3516661775491251	1.4781836646639297
CELLBIN_53303	L3 IT neurons	CellType_Spatialid	0.10353723114138706	135.088303627621	548.6676775810485	0.4747897918572619	0.4559839393035469	1.3358462085607394
CELLBIN_57613	L3 IT neurons	CellType_Spatialid	0.319718574420873	389.1665100878337	482.6884603290328	0.584787864184133	0.557902930879228	1.124484331887261
CELLBIN_60712	L3 IT neurons	CellType_Spatialid	0.396436129881999	375.0795201477091	481.22595643933585	0.6246470689469007	0.6098067619439481	1.0694841418876653
CELLBIN_55646	L3 IT neurons	CellType_Spatialid	0.3608178482432985	406.59259819384374	473.2335107397299	0.5929292272548189	0.5686540404922229	1.1178404191929572
CELLBIN_52886	L3 IT neurons	CellType_Spatialid	0.5283066460736847	703.2073146687806	457.26175276623565	0.650707621722563	0.631560939004554	1.1178806883774686
CELLBIN_57297	L3 IT neurons	CellType_Spatialid	0.2502796508208472	256.9039651429215	507.4053564025219	0.5417233460661826	0.5227228615216275	1.212455507544054
CELLBIN_51857	L3 IT neurons	CellType_Spatialid	0.008888386599366388	42.53951037170093	619.6460033690515	0.2505160543259953	0.23408530018633758	1.607800809322576
CELLBIN_55758	L3 IT neurons	CellType_Spatialid	0.5374361689944719	825.2170530662258	466.71688951301894	0.6413220167912244	0.6246428218158316	1.3012201269538395
CELLBIN_57100	L3 IT neurons	CellType_Spatialid	0.45965832231385323	581.5351110719165	469.0503563677806	0.6261598815477816	0.6082431548171167	1.123215893796744
CELLBIN_54985	L3 IT neurons	CellType_Spatialid	0.1345329361688468	210.22210867880122	556.9029835899795	0.45308252649420233	0.4367621972354895	1.3611155987297945
CELLBIN_52054	L3 IT neurons	CellType_Spatialid	0.20964962224830508	305.6682603861947	525.3773869124378	0.5031671559555393	0.4777891909352177	1.2780167581603437
CELLBIN_58931	L3 IT neurons	CellType_Spatialid	0.2671636891322445	412.9034801051952	505.483108932375	0.4984257951569862	0.4689614995435928	1.315192330138498
CELLBIN_35867	L3 IT neurons	CellType_Spatialid	0.007190623087951886	3.4388156373898244	618.0644451643174	0.30324440503828753	0.2966343302951957	1.5837998022087447
CELLBIN_38863	L3 IT neurons	CellType_Spatialid	0.08219969522967979	133.53438078943745	567.0713877985215	0.42082943009875484	0.40269384102328853	1.4076345895354125
CELLBIN_31545	L3 IT neurons	CellType_Spatialid	0.027695402221341685	42.58313914838157	598.4123903072133	0.34142263483758584	0.3322883614520106	1.5137336939548525
CELLBIN_62232	L3 IT neurons	CellType_Spatialid	0.022033722842171408	8.474979115339192	594.9471212170865	0.38060019778254334	0.36851190874853257	1.5044053312403745
CELLBIN_50106	L3 IT neurons	CellType_Spatialid	0.2574088268733709	437.64935114511695	525.0423311711144	0.4857096038382517	0.47008356483437774	1.4314584368741314
CELLBIN_43089	L3 IT neurons	CellType_Spatialid	0.017949910729833214	21.852294467159155	610.2196508368717	0.3240640386794374	0.3164213259993462	1.5391342970841537
CELLBIN_49217	L3 IT neurons	CellType_Spatialid	0.009148197243139743	30.013325877841016	615.7481851459858	0.26698502882220804	0.24772569590913726	1.60117385461423
CELLBIN_58019	L3 IT neurons	CellType_Spatialid	0.37260100472283236	537.6619033898219	492.5307900133955	0.5973832348555723	0.5755601938177464	1.1170011128336081
CELLBIN_50456	L3 IT neurons	CellType_Spatialid	0.029293776600254298	39.736640414297376	596.8112389720653	0.37433604171439294	0.36515743403384465	1.4866722922522628
CELLBIN_57338	L3 IT neurons	CellType_Spatialid	0.5722181736178452	1182.077224070038	460.40045954115175	0.651723133717746	0.6359814757748042	1.8087910738054216
CELLBIN_51185	L3 IT neurons	CellType_Spatialid	0.188003780099034	137.28651392028485	520.5069515171494	0.524894382815617	0.5092706406720777	1.2376585478036557
CELLBIN_47661	L3 IT neurons	CellType_Spatialid	0.22874881895332813	214.43313743983663	518.9879732803009	0.5758410377906482	0.5629017302208572	1.1427963607437566
CELLBIN_54885	L3 IT neurons	CellType_Spatialid	0.43107119850925407	566.1097003406876	481.05412896573193	0.5848658055943006	0.5700904953815349	1.369867202090143
CELLBIN_59321	L3 IT neurons	CellType_Spatialid	0.35637618618795575	511.19055928348837	489.8682549233219	0.5736735681077213	0.5454694602167012	1.1621916634811562
CELLBIN_57710	L3 IT neurons	CellType_Spatialid	0.5472195086467919	1079.555744275349	471.8464161335811	0.6247497956054008	0.6041042128507311	1.5494056732945378
CELLBIN_54683	L3 IT neurons	CellType_Spatialid	0.23115138788531797	399.1827276090245	520.6819723323521	0.4988724149800301	0.4692647845995749	1.2900897172854533
CELLBIN_59782	L3 IT neurons	CellType_Spatialid	0.5932354995570654	1894.3734494226792	494.23802812136614	0.6710273632268215	0.6497777532961727	2.0285162602436517
CELLBIN_49797	L3 IT neurons	CellType_Spatialid	0.2035575385898172	442.2005477647498	554.6792191203122	0.40865550379845517	0.391718010128701	1.6666513175569861
CELLBIN_60172	L3 IT neurons	CellType_Spatialid	0.4913935429673436	673.968443072348	470.29987307396163	0.6288125086801697	0.6121139385823642	1.2021754448293092
CELLBIN_41232	L3 IT neurons	CellType_Spatialid	0.0325679979516586	60.03320234252399	590.1063690980922	0.34177349248280103	0.32258861561859964	1.5159652236619632
CELLBIN_46881	L3 IT neurons	CellType_Spatialid	0.033177448302277895	44.10944813149138	592.744941627798	0.37426280907467796	0.3624722853402796	1.4838065376763292
CELLBIN_58291	L3 IT neurons	CellType_Spatialid	0.2515371430148192	326.2611553979078	497.80350092773324	0.507429819627515	0.48161298008482545	1.286484684153783
CELLBIN_58108	L3 IT neurons	CellType_Spatialid	0.5048614454456972	1074.842737202538	483.7216547411506	0.5950638669855838	0.5762575820273648	1.7072171359781798
CELLBIN_54191	L3 IT neurons	CellType_Spatialid	0.2528642249671991	386.6090618629365	517.7931040320929	0.5150451661859557	0.49571148720688063	1.2845221400209323
CELLBIN_55401	L3 IT neurons	CellType_Spatialid	0.07554176689851551	75.30444662979625	566.1299411729224	0.4234633557550749	0.4095532356155648	1.4044469151567227
CELLBIN_50866	L3 IT neurons	CellType_Spatialid	0.09260266143877835	167.95013442796525	562.2103060563669	0.4234708766604075	0.40122934423848694	1.4032654163677696
CELLBIN_44305	L3 IT neurons	CellType_Spatialid	0.01359122521643059	22.589144151554457	607.4673823566017	0.29604363509689463	0.27720092263641727	1.575150819035338
CELLBIN_40387	L3 IT neurons	CellType_Spatialid	0.007257866285535734	63.44691047116284	624.9526681171453	0.23713695654185926	0.2187122698166929	1.6194164959666897
CELLBIN_30497	L3 IT neurons	CellType_Spatialid	0.004619951074895235	45.389838730871716	632.9224889165538	0.1787761061885905	0.16616033438887304	1.653854309957989
CELLBIN_58625	L3 IT neurons	CellType_Spatialid	0.14235230930230208	174.326713009762	533.5404100161924	0.46125977516307537	0.434275589040318	1.3450309426728102
CELLBIN_57094	L3 IT neurons	CellType_Spatialid	0.03842350634059862	162.41868379331606	599.7992355884184	0.30603435620620645	0.28345056987324047	1.5488484382750374
CELLBIN_56924	L3 IT neurons	CellType_Spatialid	0.2722190494914635	617.5686345260126	540.9368252185915	0.43759797176411447	0.4273268289241366	2.204498905805108
CELLBIN_59036	L3 IT neurons	CellType_Spatialid	0.2211974467644031	305.69491211511036	524.2249538788363	0.5261544906778396	0.5074302748962978	1.238474686613705
CELLBIN_56233	L3 IT neurons	CellType_Spatialid	0.6142517335930265	1609.8094580081552	464.6959939802805	0.6724783590922495	0.6473119004840256	1.6212328818614048
CELLBIN_54971	L3 IT neurons	CellType_Spatialid	0.10277174472549877	149.82188854594943	559.6993876745232	0.4345121399559215	0.4177027127678047	1.3857963009391492
CELLBIN_53255	L3 IT neurons	CellType_Spatialid	0.2820797101177821	351.193359905752	500.3500985069931	0.558669870741121	0.5340280239651569	1.1769919012300991
CELLBIN_50910	L3 IT neurons	CellType_Spatialid	0.006051447770574828	19.56357391748707	622.2557482145294	0.2739925728990548	0.26127373583171865	1.6062801343202135
CELLBIN_55879	L3 IT neurons	CellType_Spatialid	0.07860296100593922	153.70070879950094	569.3018348216962	0.4064100933433387	0.3824296852888552	1.4287113284111403
CELLBIN_55580	L3 IT neurons	CellType_Spatialid	0.05536509584101196	176.45610051082355	590.7307125909165	0.3341271550775667	0.31057034848768333	1.5191317197961445
CELLBIN_52532	L3 IT neurons	CellType_Spatialid	0.03631974036589025	52.601636319116515	583.589849196489	0.39931587350951325	0.3852922563349259	1.4646968547433115
CELLBIN_48365	L3 IT neurons	CellType_Spatialid	0.006825784908659871	-17.2331	614.9006746641714	0.32760852229459797	0.3207047746482797	1.5796541327020706
CELLBIN_58295	L3 IT neurons	CellType_Spatialid	0.01261086202585287	80.27467077629717	617.1852428774322	0.25907549756803283	0.24241755429770354	1.5964048391849404
CELLBIN_60094	L3 IT neurons	CellType_Spatialid	0.0038136624370699104	56.954531189237116	629.7702182977586	0.19560278411103146	0.17744587350637728	1.6473727861732184
CELLBIN_51019	L3 IT neurons	CellType_Spatialid	0.017931085657635123	22.114706250574258	602.3353334834483	0.29754351357705744	0.28018296644867063	1.5644109585616344
CELLBIN_54798	L3 IT neurons	CellType_Spatialid	0.4920005384776255	576.2878045411412	456.13844046984076	0.6472129585439409	0.6296669680774541	1.07417671995322
CELLBIN_55563	L3 IT neurons	CellType_Spatialid	0.04726872501565793	93.65456608876836	588.6634168792306	0.3831602221847749	0.3711637790357472	1.4616478050477038
CELLBIN_58715	L3 IT neurons	CellType_Spatialid	0.3841283551634786	533.2661789558067	486.55105200425385	0.5675279909751764	0.5448157495127528	1.2390961864866228
CELLBIN_47723	L3 IT neurons	CellType_Spatialid	0.03116664890802705	22.863404705502305	587.4614930170642	0.4154716217636798	0.4065144854400097	1.4577207476116658
CELLBIN_51280	L3 IT neurons	CellType_Spatialid	0.015865015816632064	75.72591429351164	615.7230185518023	0.25835783667563633	0.24194219804942277	1.5944417635156634
CELLBIN_49416	L3 IT neurons	CellType_Spatialid	0.11213654768209005	179.14349022495543	547.9009671881726	0.4354055348488067	0.4084327038708523	1.3853326417234268
CELLBIN_54624	L3 IT neurons	CellType_Spatialid	0.03045439196842902	40.990415533479236	593.2163541857367	0.3578626585140235	0.34437182051323406	1.5015511214928112
CELLBIN_56162	L3 IT neurons	CellType_Spatialid	0.015530214560463256	56.79987385220069	609.0157158446355	0.2465141882588431	0.2264088410890293	1.604516396913801
CELLBIN_51517	L3 IT neurons	CellType_Spatialid	0.007279935350697538	38.17015952135435	623.0802434094775	0.27429019065991367	0.2629740701653042	1.5988762626677786
CELLBIN_56561	L3 IT neurons	CellType_Spatialid	0.439918323804634	732.7038550997152	498.2533015592694	0.5835203935081923	0.5643667147936284	1.3282736837839617
CELLBIN_35784	L3 IT neurons	CellType_Spatialid	0.07105220635037818	88.05590084919297	572.736	0.4140954562616623	0.401332337353924	1.416695848385195
CELLBIN_60610	L3 IT neurons	CellType_Spatialid	0.36313399552045633	480.54308705419453	481.6741215079618	0.5562585886724254	0.534433165171165	1.2615875442176672
CELLBIN_57168	L3 IT neurons	CellType_Spatialid	0.5605976742224554	903.5638086711358	464.0560934585116	0.6503897937487804	0.6324359701625006	1.310416665766402
CELLBIN_49091	L3 IT neurons	CellType_Spatialid	0.02209577699465766	24.599972585674507	598.9015144271053	0.33484116193021257	0.3229168674772903	1.5289432056649226
CELLBIN_56106	L3 IT neurons	CellType_Spatialid	0.06846727372401126	110.0409726808112	569.9618095651572	0.38650922206003824	0.36733141615421244	1.4533316041025073
CELLBIN_42444	L3 IT neurons	CellType_Spatialid	0.07266700251179874	7.193098102557734	554.4149111618729	0.4815940874323911	0.4699297804111867	1.3477164613827834
CELLBIN_42675	L3 IT neurons	CellType_Spatialid	0.3972647898512069	452.83079160755744	476.13614367292166	0.6245309195088002	0.6068447558762302	1.059530647623309
CELLBIN_48463	L3 IT neurons	CellType_Spatialid	0.011297510271954605	19.42317340768926	614.7382896497013	0.3455486135982789	0.3377180301138826	1.5506358756662886
CELLBIN_57004	L3 IT neurons	CellType_Spatialid	0.5858553813405579	1025.6934905917847	466.8280053118502	0.6623379633572457	0.6424802230379305	1.2840307443094003
CELLBIN_45477	L3 IT neurons	CellType_Spatialid	0.05940609979356694	164.48175640133564	586.041814436801	0.36274491566016476	0.34460187541762477	1.483694441411256
CELLBIN_46690	L3 IT neurons	CellType_Spatialid	0.004212018890858591	41.04411944444831	630.280606547148	0.20169276714982792	0.18953799303087315	1.641388079944257
CELLBIN_56602	L3 IT neurons	CellType_Spatialid	0.025465726503867827	38.47760474202958	593.8531375090582	0.339402214268373	0.3193651812680735	1.527928286184394
CELLBIN_50608	L3 IT neurons	CellType_Spatialid	0.5710933535089123	1072.6264788511667	457.85420673906776	0.6437894625126187	0.6230800719763847	1.4563920596176254
CELLBIN_54181	L3 IT neurons	CellType_Spatialid	0.21190752564497237	627.0220453075167	579.4193826524717	0.3882717573095962	0.3738997476697919	1.9845000027008364
CELLBIN_44010	L3 IT neurons	CellType_Spatialid	0.4107692977559044	648.9889833853531	484.28493973730593	0.5647495958126266	0.5457518061133202	1.367413386779602
CELLBIN_54992	L3 IT neurons	CellType_Spatialid	0.026110684876978405	73.70111658977942	603.4398150653458	0.3410727635572734	0.32807709496029747	1.5193453068378193
CELLBIN_49455	L3 IT neurons	CellType_Spatialid	0.5722758038780708	1850.8806073608753	481.5574419208119	0.6448215278717967	0.6191322088315825	2.047514288091686
CELLBIN_56194	L3 IT neurons	CellType_Spatialid	0.019408211884373465	44.80259800247404	608.0107289730017	0.32772001451602384	0.318280002065627	1.5358920584033617
CELLBIN_51662	L3 IT neurons	CellType_Spatialid	0.029646387459339014	119.15530380166621	604.8657055874737	0.3222870708178945	0.3043874131423867	1.533683838711977
CELLBIN_53635	L3 IT neurons	CellType_Spatialid	0.555396108941426	1862.1285108775876	499.6746873584008	0.6590623302577997	0.6416801275505125	2.649131477527496
CELLBIN_57118	L3 IT neurons	CellType_Spatialid	0.497313536326523	736.8282250137887	471.08275169647084	0.641902072332792	0.6204697845627437	1.077263577711783
CELLBIN_58781	L3 IT neurons	CellType_Spatialid	0.23704782437836872	340.4180014391601	527.1243413400753	0.523009202526702	0.5046072750930346	1.2530411802900572
CELLBIN_54089	L3 IT neurons	CellType_Spatialid	0.43805426510565	3739.3551450107752	600.2667933719675	0.6907116810138318	0.6712360632516411	5.54459513374504
CELLBIN_33895	L3 IT neurons	CellType_Spatialid	0.5392035702794078	566.3638272365301	452.14736591777216	0.6896177447468739	0.677129100006744	0.9793027446733783
CELLBIN_58688	L3 IT neurons	CellType_Spatialid	0.007359808628914557	13.497518748571073	618.9483526736044	0.24977912416375175	0.2377745850675958	1.6095615667514531
CELLBIN_51012	L3 IT neurons	CellType_Spatialid	0.24437778264274831	281.8631319249512	510.61143959340546	0.5512617004708323	0.5305173439567056	1.1893837176118416
CELLBIN_49233	L3 IT neurons	CellType_Spatialid	0.09552208882315016	175.0767754013501	564.5888268678356	0.45255657355649404	0.4298428325153707	1.36884432593949
CELLBIN_49463	L3 IT neurons	CellType_Spatialid	0.5376044334767746	1632.326622267426	501.1179000648577	0.6104713002025265	0.5870331777976263	2.105395481666883
CELLBIN_60717	L3 IT neurons	CellType_Spatialid	0.5909540681743489	1565.2338067301716	487.9402336739936	0.6615629018959137	0.6420361194185694	1.8250998060620942
CELLBIN_54949	L3 IT neurons	CellType_Spatialid	0.6488182383869876	1611.1733057008605	457.8048127215711	0.7328040612619909	0.7196412633190062	1.8080252239653676
CELLBIN_58210	L3 IT neurons	CellType_Spatialid	0.32859766631528486	501.71621008178477	509.77713545605786	0.5614720234951376	0.5414653093676182	1.2053296574478367
CELLBIN_48873	L3 IT neurons	CellType_Spatialid	0.05927771215376989	156.1134961958397	592.3199125095608	0.3289420228198159	0.3174417408932736	1.5494839373514466
CELLBIN_54707	L3 IT neurons	CellType_Spatialid	0.060236584074436314	101.35863339131143	578.984484011839	0.43378153606076214	0.42122018836015185	1.403588212861677
CELLBIN_57796	L3 IT neurons	CellType_Spatialid	0.009745234584545286	22.40941977376782	616.191819716075	0.28696177246449595	0.2732518182342681	1.5864254302915526
CELLBIN_45081	L3 IT neurons	CellType_Spatialid	0.2494900862943725	343.00197564874406	519.366791889689	0.5422168109294953	0.5196815842926814	1.207685913878804
CELLBIN_59287	L3 IT neurons	CellType_Spatialid	0.0074554690709768764	7.1356822764300665	615.7332222223059	0.28801045433026085	0.274571337622297	1.5952648505581206
CELLBIN_57246	L3 IT neurons	CellType_Spatialid	0.039056677981437624	13.033215081598627	588.1253846952285	0.39433147915362726	0.387527302786863	1.4537509641477733
CELLBIN_59458	L3 IT neurons	CellType_Spatialid	0.5500107133940033	1319.1330687852196	491.70648512296407	0.6162535387058848	0.591164968458006	1.6228680806696738
CELLBIN_50059	L3 IT neurons	CellType_Spatialid	0.13553850619935956	412.3998979433942	582.4971941120087	0.35100166223990736	0.3350322587404559	1.7031471603010595
CELLBIN_46436	L3 IT neurons	CellType_Spatialid	0.010456131926597246	-4.12675	608.0674998116901	0.31822047556242733	0.30607427738540666	1.569832836920905
CELLBIN_57471	L3 IT neurons	CellType_Spatialid	0.0072795306335000295	44.651062628313014	621.6945060458316	0.22399720989317984	0.20539360645270482	1.6258347204476933
CELLBIN_48073	L3 IT neurons	CellType_Spatialid	0.056336790075782045	152.86407605277742	580.3763533673906	0.39157785678758467	0.3699814251292273	1.4546043247420242
CELLBIN_56904	L3 IT neurons	CellType_Spatialid	0.17093286554495188	188.34752586900422	528.8018700446353	0.4976865831510726	0.47823993979886514	1.285252092042113
CELLBIN_58280	L3 IT neurons	CellType_Spatialid	0.11482372598391373	133.92581357412297	547.2973168288052	0.4478180852056274	0.4310996938287003	1.365781482364923
CELLBIN_49830	L3 IT neurons	CellType_Spatialid	0.006145283417327456	5.695162255435136	620.6247103858991	0.24290016960758465	0.2283777723783921	1.6183223645538294
CELLBIN_53943	L3 IT neurons	CellType_Spatialid	0.07066060621678896	42.478385335487765	566.0845317164737	0.4527179751245898	0.4393222851169585	1.3771858204852334
CELLBIN_57702	L3 IT neurons	CellType_Spatialid	0.25142237745592283	353.18523308358795	507.39560836374926	0.5282957043245036	0.5045979544186037	1.2380282636972544
CELLBIN_54514	L3 IT neurons	CellType_Spatialid	0.01629753681083857	11.26406696832604	604.9946875430335	0.32825925576030396	0.3169282936740581	1.5447642116915359
CELLBIN_39426	L3 IT neurons	CellType_Spatialid	0.05103491609211728	93.94328807662295	588.5295740168435	0.35593165406158356	0.3437693989039209	1.4925787701857771
CELLBIN_54041	L3 IT neurons	CellType_Spatialid	0.061263301138914775	141.5616717208777	598.9262232283078	0.35844391402050463	0.34988394688379987	1.50045234755673
CELLBIN_62647	L3 IT neurons	CellType_Spatialid	0.2189139014006387	231.33640941876976	505.9472610322795	0.5336677179405832	0.5098703236638893	1.221942309691382
CELLBIN_55666	L3 IT neurons	CellType_Spatialid	0.13235100977150793	92.92150418274623	534.7661642853346	0.4781177903929861	0.461354704793943	1.3183639213541396
CELLBIN_59230	L3 IT neurons	CellType_Spatialid	0.6256683009640591	1483.7634128364864	475.46872128934024	0.6876541344230079	0.6681212767748419	1.531901493473899
CELLBIN_62190	L3 IT neurons	CellType_Spatialid	0.03469329288205706	85.24139241748836	590.91833355809	0.3414964959999908	0.3195021038276914	1.5159446762019835
CELLBIN_53319	L3 IT neurons	CellType_Spatialid	0.012408021751764127	6.03203742322648	605.9532703669206	0.27276100453720625	0.25579305765707616	1.5886471301897345
CELLBIN_58253	L3 IT neurons	CellType_Spatialid	0.03385318559031197	208.86449069578904	607.431703940023	0.2810750664870104	0.2553745510687526	1.5752706354494381
CELLBIN_45927	L3 IT neurons	CellType_Spatialid	0.04494421269305383	11.49865695026589	581.6920598188974	0.4187732581788043	0.4125063472086295	1.4250376601698578
CELLBIN_52734	L3 IT neurons	CellType_Spatialid	0.22968776298961044	454.14750051526363	541.3822991811503	0.4711496510372927	0.4486456899915332	1.3851986835468932
CELLBIN_58772	L3 IT neurons	CellType_Spatialid	0.007179563265547427	34.498730873243936	622.7458473470423	0.2510894977496334	0.2369444556425898	1.610975974440284
CELLBIN_56119	L3 IT neurons	CellType_Spatialid	0.5735834512334681	1139.8971957357624	461.16172320636116	0.6467770196030357	0.6281121720773122	1.610522279923241
CELLBIN_52639	L3 IT neurons	CellType_Spatialid	0.27103147890190243	449.3036741704716	519.007225915141	0.5540424601508012	0.5322928202490718	1.1872376191133882
CELLBIN_52606	L3 IT neurons	CellType_Spatialid	0.5380102530023719	2010.383610090978	513.4187020564445	0.645854117980618	0.6270265485520178	2.8388003898017344
CELLBIN_32936	L3 IT neurons	CellType_Spatialid	0.5457944307854365	2513.1428170155696	521.7028859105262	0.6901021027243683	0.6706989224809496	3.1295431050248235
CELLBIN_38419	L3 IT neurons	CellType_Spatialid	0.1728451449908928	214.5583726362064	535.6110191554934	0.5055215301948722	0.48922537051379633	1.2719680145548178
CELLBIN_58492	L3 IT neurons	CellType_Spatialid	0.12031084871933233	189.89842558622792	557.134901598583	0.45943392854362264	0.4435872560314043	1.3477330876385845
CELLBIN_63970	L3 IT neurons	CellType_Spatialid	0.07942073344162208	143.3490017484036	568.8334048540564	0.38457855778139644	0.3622530614066821	1.455974086512466
CELLBIN_50681	L3 IT neurons	CellType_Spatialid	0.5111180463289297	1773.802250508004	507.11020409775915	0.6083190067109051	0.5898158471955742	2.7913637905876314
CELLBIN_64150	L3 IT neurons	CellType_Spatialid	0.017621984471857956	48.321538161946116	614.1669690320928	0.29039281683305634	0.27841780956528794	1.5666445951086376
CELLBIN_50782	L3 IT neurons	CellType_Spatialid	0.2885925972455091	343.59035736991177	495.67252573892966	0.5538016469258483	0.530972207799415	1.1923967457541944
CELLBIN_56476	L3 IT neurons	CellType_Spatialid	0.021663911224461735	60.57652703615118	603.9232642949629	0.31035487580482213	0.2925834281962667	1.5508183405812175
CELLBIN_55344	L3 IT neurons	CellType_Spatialid	0.15899027252655382	137.66938926886723	530.0386484489286	0.5040054373716596	0.48683844493368467	1.2749916060687096
CELLBIN_60196	L3 IT neurons	CellType_Spatialid	0.30264900074621576	688.3299110419885	531.2861218811681	0.4565284938274888	0.4381138875556185	1.820654333470052
CELLBIN_51016	L3 IT neurons	CellType_Spatialid	0.005690764630189554	4.7341276620386115	619.8401557096764	0.26230649988035876	0.25157506999382584	1.6101705164320241
CELLBIN_49597	L3 IT neurons	CellType_Spatialid	0.23595497394739393	251.90936622841247	500.21898148759277	0.5490347430534176	0.5236423698929945	1.1943502558794934
CELLBIN_53448	L3 IT neurons	CellType_Spatialid	0.008605916727526839	50.21471000556393	618.4506376891861	0.3069385349235846	0.29188050479042776	1.585244109598796
CELLBIN_48629	L3 IT neurons	CellType_Spatialid	0.6380175794247961	1784.7566564387198	464.6659265024177	0.7023395821914337	0.6806800920849813	1.6369423841032629
CELLBIN_55252	L3 IT neurons	CellType_Spatialid	0.40626279305937474	556.5128031162874	484.948924898914	0.5875433650601243	0.5667016780209628	1.1969161045226469
CELLBIN_42366	L3 IT neurons	CellType_Spatialid	0.02189184274821055	5.091851466056362	593.6284676707962	0.3470288171657322	0.3322432784439057	1.5251793241670992
CELLBIN_51866	L3 IT neurons	CellType_Spatialid	0.01831931377310885	4.320570761825175	601.4335406717138	0.33090636009063373	0.3189472890014974	1.539029829992945
CELLBIN_47738	L3 IT neurons	CellType_Spatialid	0.010241083192667151	12.835303485071389	612.7397928421861	0.2660148405235055	0.2504804155547771	1.5961249353388232
CELLBIN_57236	L3 IT neurons	CellType_Spatialid	0.14987921067885865	139.89354928479338	535.6966013765164	0.49263302574128565	0.4759316591726377	1.2939277486611493
CELLBIN_53485	L3 IT neurons	CellType_Spatialid	0.053697297024377616	161.27387738311882	581.1784234494843	0.3505965410427622	0.3247077335492322	1.4988335997473767
CELLBIN_56370	L3 IT neurons	CellType_Spatialid	0.18915110167304114	270.53230014531135	524.9414580823174	0.45455386168240064	0.4360236359799256	1.4000156843216225
CELLBIN_59032	L3 IT neurons	CellType_Spatialid	0.5026778576228333	1018.0638184646995	492.12657230100444	0.6065394553975867	0.587976608252202	1.4509339824411998
CELLBIN_57706	L3 IT neurons	CellType_Spatialid	0.018466627148372213	90.77846904763331	606.0917882744102	0.3204436796444899	0.29955418132283146	1.5529979045107563
CELLBIN_55894	L3 IT neurons	CellType_Spatialid	0.06752682355423106	115.95426294836466	576.6406540399776	0.37494054944707034	0.3588072696818223	1.4691132858452591
CELLBIN_54831	L3 IT neurons	CellType_Spatialid	0.21904033518257282	334.0295459496863	538.4542490696109	0.4697236593918138	0.4588008192931015	1.460880379102839
CELLBIN_53491	L3 IT neurons	CellType_Spatialid	0.23460473094485917	381.9336925928404	523.9364754578984	0.5145041876993703	0.48897883812805926	1.2611089279030323
CELLBIN_51947	L3 IT neurons	CellType_Spatialid	0.36032939161237193	555.2750725742118	496.6302352866936	0.523232102496669	0.508771083246616	1.6040399400663223
CELLBIN_56303	L3 IT neurons	CellType_Spatialid	0.5301176904310573	762.7592385215373	453.9428415721603	0.6375137911388457	0.6151956115226873	1.1772349679257255
CELLBIN_54595	L3 IT neurons	CellType_Spatialid	0.041993665370579046	55.14406718005581	582.3367393657021	0.3698181227536543	0.355099393383737	1.4803474864048158
CELLBIN_58417	L3 IT neurons	CellType_Spatialid	0.14896395606067578	422.4281034389975	569.3638204756419	0.4327258587849533	0.41120461813050685	1.4046717428108313
CELLBIN_59219	L3 IT neurons	CellType_Spatialid	0.007063564129691155	-18.9328	612.4476814697554	0.33482690218739514	0.3279066902776867	1.5762947684811253
CELLBIN_63321	L3 IT neurons	CellType_Spatialid	0.19840914397357706	362.6952921980682	531.2179424536073	0.48220718300240994	0.45716016820668276	1.318563293109723
CELLBIN_56578	L3 IT neurons	CellType_Spatialid	0.508404558721446	716.3603456058227	457.0924283868139	0.6412776617058782	0.6173826557129563	1.0801543011068193
CELLBIN_56453	L3 IT neurons	CellType_Spatialid	0.048027993845899404	43.43107029116737	579.9456164348109	0.40545842417006867	0.39124365741477735	1.4432987769354233
CELLBIN_52137	L3 IT neurons	CellType_Spatialid	0.11690274253995558	161.02216880067652	550.8517655876028	0.4912833023617571	0.47559107781816246	1.3053468049892794
CELLBIN_46590	L3 IT neurons	CellType_Spatialid	0.3811759114621234	358.2234487351787	476.57422864973745	0.6161818076643343	0.6018059403129181	1.088580072601448
CELLBIN_56180	L3 IT neurons	CellType_Spatialid	0.22442992690241717	189.9798753462255	511.3654431111954	0.558194269106646	0.5445622090111663	1.1760980745534801
CELLBIN_53155	L3 IT neurons	CellType_Spatialid	0.08018438041110894	57.28621853792544	554.5122732883889	0.43608947875468224	0.41865026203009803	1.3906659787288134
CELLBIN_56168	L3 IT neurons	CellType_Spatialid	0.4014018802381426	796.9832851907731	504.94272632022444	0.5307008259404967	0.5151735043497971	1.8168696293757
CELLBIN_52243	L3 IT neurons	CellType_Spatialid	0.0371693171613224	54.04680376811114	586.7457439954359	0.3739988334367	0.3542724420807484	1.4870777716580028
CELLBIN_62273	L3 IT neurons	CellType_Spatialid	0.017656602751078138	30.9935680377681	605.9594636911635	0.32290256574796355	0.31110510303040334	1.5448910115821606
CELLBIN_51176	L3 IT neurons	CellType_Spatialid	0.012040198249649116	34.3085208566855	608.5402618250292	0.2814989488472652	0.26475938239101127	1.5846618613188364
CELLBIN_64639	L3 IT neurons	CellType_Spatialid	0.042874075542557136	253.92536089680453	617.9738822967796	0.32988485840829934	0.31418751966105396	1.5230355508873494
CELLBIN_46051	L3 IT neurons	CellType_Spatialid	0.11001932484712862	61.78141243233335	540.6116590593961	0.47839818673741336	0.46077106663196693	1.3264798603656707
CELLBIN_63838	L3 IT neurons	CellType_Spatialid	0.007776605774721735	32.767271503100226	619.9288120659357	0.28478597220821916	0.27200813890290376	1.5942161663643866
CELLBIN_55392	L3 IT neurons	CellType_Spatialid	0.11655558110869388	295.62560371895796	566.0817531897394	0.3922609226101284	0.3637772010794221	1.4548139601511763
CELLBIN_52619	L3 IT neurons	CellType_Spatialid	0.3357242249611379	482.90098085185656	498.5031122473646	0.5670172022742934	0.543309219188293	1.1801791825979722
CELLBIN_46610	L3 IT neurons	CellType_Spatialid	0.015238005563516194	72.7123650991684	609.9754236820344	0.27569775621988357	0.2561178884795672	1.5835346346054853
CELLBIN_38728	L3 IT neurons	CellType_Spatialid	0.5706001284474737	1565.3478392521827	490.82286665788445	0.6410427346635453	0.6197585948543859	1.90023074417251
CELLBIN_58459	L3 IT neurons	CellType_Spatialid	0.30474094540841334	531.6375277950565	518.4204010138176	0.5208227990227229	0.4967362220044042	1.3043130573613886
CELLBIN_48954	L3 IT neurons	CellType_Spatialid	0.42336950687442054	389.2219426498925	458.63174256292535	0.627159321948822	0.6083128969386343	1.0656037500559798
CELLBIN_49913	L3 IT neurons	CellType_Spatialid	0.2636595453516778	302.18811566753425	510.3783856414368	0.5172174041612376	0.5000400910128251	1.2989891478749256
CELLBIN_54385	L3 IT neurons	CellType_Spatialid	0.08002209759530789	101.21119198875736	569.6975957335582	0.4243019154766548	0.40965554524717346	1.4022854233482616
CELLBIN_56317	L3 IT neurons	CellType_Spatialid	0.08145053870351658	25.391621355667645	550.5870857129937	0.46534689203281504	0.4499229491784235	1.3581953727985283
CELLBIN_58484	L3 IT neurons	CellType_Spatialid	0.03815114419555615	12.513657085965312	581.7737915913327	0.3977335056017172	0.38617136069654606	1.4590916543318515
CELLBIN_53720	L3 IT neurons	CellType_Spatialid	0.23685221109357854	429.2310466069582	533.9207702033663	0.4988597951794281	0.475052660925306	1.303639787920258
CELLBIN_55125	L3 IT neurons	CellType_Spatialid	0.5215662734847604	2812.1996073411137	533.0495729393269	0.7167816975444369	0.7010126889895874	3.9203689718247006
CELLBIN_57175	L3 IT neurons	CellType_Spatialid	0.6075174920268308	1260.228406744844	472.58819343207244	0.6767779237352818	0.6593408494975835	1.448030354310826
CELLBIN_57971	L3 IT neurons	CellType_Spatialid	0.5730215431134472	1790.541813230107	484.2142787511184	0.6602683992132666	0.6399511013166845	2.280396837030563
CELLBIN_55083	L3 IT neurons	CellType_Spatialid	0.05297563633731461	45.24954168262696	576.3027467069303	0.3870407131655226	0.37339231802458056	1.4554038186906086
CELLBIN_54187	L3 IT neurons	CellType_Spatialid	0.10525587225290366	153.36646448463273	555.3117989059874	0.4521436279589616	0.4326301512516779	1.361963001944103
CELLBIN_46528	L3 IT neurons	CellType_Spatialid	0.24887769722001005	330.3952723048907	510.8426853884438	0.5210294374586967	0.4955673160981577	1.2516720541514985
CELLBIN_50923	L3 IT neurons	CellType_Spatialid	0.5337932750467356	1085.8133557078286	473.29154558941406	0.6094879097184468	0.5856255430179576	1.5341478056364952
CELLBIN_45867	L3 IT neurons	CellType_Spatialid	0.14016705086331496	224.16444620700088	550.7350882213385	0.4584587288456722	0.4401709243174035	1.3513012144040166
CELLBIN_59056	L3 IT neurons	CellType_Spatialid	0.05025502485619531	112.29661404844899	583.5007524021797	0.3716667362893368	0.353228358412941	1.4754790828073192
CELLBIN_41250	L3 IT neurons	CellType_Spatialid	0.03173890336805123	7.678061501997693	588.7521454993107	0.38880906208088467	0.37614391898106614	1.4777909970486995
CELLBIN_61560	L3 IT neurons	CellType_Spatialid	0.027275993583109445	57.57167387769387	600.4955026475445	0.3468580754851272	0.33289091688214667	1.5144769162975704
CELLBIN_58896	L3 IT neurons	CellType_Spatialid	0.40658466963074374	603.338729282908	478.09402235960874	0.5889690389526938	0.5630870989294628	1.1604671641627247
CELLBIN_42903	L3 IT neurons	CellType_Spatialid	0.009045616610913788	76.86362245621325	625.3297535555319	0.22119411421922	0.2026954307712875	1.62520099135966
CELLBIN_59247	L3 IT neurons	CellType_Spatialid	0.2152002772731733	356.01194029768	524.3131410614146	0.48616257027980747	0.4592562455017795	1.3153308571479538
CELLBIN_56183	L3 IT neurons	CellType_Spatialid	0.22905787689165436	434.04575593486857	541.4229328512223	0.4417577503492458	0.4270003307503515	1.6006373293398382
CELLBIN_56351	L3 IT neurons	CellType_Spatialid	0.007409042165030646	47.459895754537655	622.9975396949957	0.21158212882753683	0.19455590817880705	1.632312068314645
CELLBIN_63048	L3 IT neurons	CellType_Spatialid	0.019535599247258846	56.42733027104608	607.7172124979094	0.3396113507896605	0.3263008727024129	1.5329418239651236
CELLBIN_59155	L3 IT neurons	CellType_Spatialid	0.028449633547822598	47.01933784588921	595.54489133172	0.3244215760415392	0.30956580779369547	1.5312358538536706
CELLBIN_53716	L3 IT neurons	CellType_Spatialid	0.07236375999128929	65.6922090794962	558.3487621604842	0.4398836731795312	0.4216712232773823	1.3936906812107108
CELLBIN_53088	L3 IT neurons	CellType_Spatialid	0.4487758889779795	674.0846940289468	472.9727260012156	0.5890000731578906	0.5683216526449936	1.2929458050110652
CELLBIN_49476	L3 IT neurons	CellType_Spatialid	0.19810213995442139	356.97954276418085	538.0925881443691	0.4514722808167888	0.42551888765400897	1.3929334601037788
CELLBIN_54196	L3 IT neurons	CellType_Spatialid	0.5518424555611804	1551.55737471851	503.09274003586427	0.6298793604215271	0.6102420330672623	2.106070376592566
CELLBIN_57517	L3 IT neurons	CellType_Spatialid	0.04921201307786582	57.46205688768313	588.8250346969397	0.3745070908580973	0.36742911926252986	1.4687329528642592
CELLBIN_48743	L3 IT neurons	CellType_Spatialid	0.5434448639735943	904.2898270635567	463.7885662130172	0.6339547711470966	0.6145906082727822	1.3624646172802264
CELLBIN_63834	L3 IT neurons	CellType_Spatialid	0.0063802711050047435	60.21359000040247	627.6386547373875	0.2212455306310872	0.20968105685550373	1.6264680311155888
CELLBIN_56726	L3 IT neurons	CellType_Spatialid	0.043316044775699045	-12.9878	566.3276577068757	0.43851020888765857	0.42179352843951373	1.432736861392817
CELLBIN_59750	L3 IT neurons	CellType_Spatialid	0.3967201018560728	520.5343115878945	481.7633511812169	0.5814545024362295	0.5610684810343348	1.213189515021607
CELLBIN_50395	L3 IT neurons	CellType_Spatialid	0.018198697477751786	25.50175775047239	604.1907864997977	0.32530156506510055	0.3117421816482109	1.5441482811689609
CELLBIN_53076	L3 IT neurons	CellType_Spatialid	0.020538970102617113	30.607750901771393	600.4622328137234	0.3232644555753337	0.30728142127389607	1.5428946771784733
CELLBIN_53008	L3 IT neurons	CellType_Spatialid	0.3441119609581613	726.5114595564547	522.4011702027088	0.4831470190464687	0.46775054047199077	1.9925681506068535
CELLBIN_56361	L3 IT neurons	CellType_Spatialid	0.20752797429117692	253.10489691137698	524.9537143611794	0.4830420819854572	0.4678083431137208	1.350324369321514
CELLBIN_52466	L3 IT neurons	CellType_Spatialid	0.4656253377424853	703.1202252472945	467.2699521750276	0.5971122921180433	0.5732810103596632	1.245305809650222
CELLBIN_55783	L3 IT neurons	CellType_Spatialid	0.10422704793138506	172.58631511432333	554.7909752984795	0.41553957013500425	0.3921426862026077	1.413667388541877
CELLBIN_62333	L3 IT neurons	CellType_Spatialid	0.006419004982296751	60.49691850055054	627.3803136537651	0.20615056150420305	0.18928808494602262	1.6364684962705582
CELLBIN_56727	L3 IT neurons	CellType_Spatialid	0.043551127701988226	61.63545257735878	575.4018204383376	0.38993616675252374	0.3664529031781089	1.4712123102938761
CELLBIN_47241	L3 IT neurons	CellType_Spatialid	0.32883377750563053	507.07256514586663	508.6329370953546	0.573222032823594	0.5530373819487047	1.1668779203860487
CELLBIN_57375	L3 IT neurons	CellType_Spatialid	0.023334102909603933	92.20318374464628	601.2095752232811	0.25926848018798443	0.23454189492583286	1.5940350037320685
CELLBIN_53875	L3 IT neurons	CellType_Spatialid	0.5470938822347913	970.004507515391	473.35701324897104	0.630583664446629	0.6080211556145607	1.339613525807366
CELLBIN_63556	L3 IT neurons	CellType_Spatialid	0.036113093131545794	38.03679669243283	596.1367870963234	0.3376757826899271	0.32921371893176055	1.513598317907772
CELLBIN_54536	L3 IT neurons	CellType_Spatialid	0.03168504719367171	4.985735875647686	580.9606216749396	0.37838428031840793	0.3605258603633586	1.4910569737840016
CELLBIN_59783	L3 IT neurons	CellType_Spatialid	0.009987887911111153	68.75134151275181	621.5624928082888	0.21940861964931113	0.19962907072126232	1.6261394129770352
CELLBIN_41532	L3 IT neurons	CellType_Spatialid	0.008821960131344278	44.8521562159889	622.3627716738897	0.25794581781207265	0.24532169803961063	1.6018985950813496
CELLBIN_62076	L3 IT neurons	CellType_Spatialid	0.08994259805684202	113.85273320191693	554.9739913500896	0.4524212553324124	0.43316107396567444	1.3690174861478641
CELLBIN_47545	L3 IT neurons	CellType_Spatialid	0.5888353161700226	906.7153678237946	448.15040893081675	0.6724929582738585	0.654741249063249	1.221392614902727
CELLBIN_53713	L3 IT neurons	CellType_Spatialid	0.020369319940539702	234.46961071202037	620.2968996080492	0.25904520897254146	0.2337133545810347	1.5937033742348403
CELLBIN_63716	L3 IT neurons	CellType_Spatialid	0.007630873363062288	27.053070876044877	621.2819071512071	0.22546486452312411	0.2094321720679676	1.623558129315836
CELLBIN_58927	L3 IT neurons	CellType_Spatialid	0.027437793337786	40.05897693584456	598.7666418775841	0.3596051180114361	0.35271480696419977	1.4972890912664945
CELLBIN_60115	L3 IT neurons	CellType_Spatialid	0.4176913211531782	543.4832078719717	477.7113943253339	0.6066126056480928	0.5837432373812287	1.1185665141843555
CELLBIN_52315	L3 IT neurons	CellType_Spatialid	0.019732078511615025	22.565048977173706	603.1939075801886	0.3562074510458058	0.3442448152214254	1.5222231729611617
CELLBIN_54488	L3 IT neurons	CellType_Spatialid	0.2611291547327612	304.0535899850953	496.9603504381989	0.5670311863336595	0.5445621857907496	1.1591887890115593
CELLBIN_46308	L3 IT neurons	CellType_Spatialid	0.22050281964964932	513.4411822506906	559.6436719975272	0.4122909614963892	0.3990718285430488	1.830733213319302
CELLBIN_42939	L3 IT neurons	CellType_Spatialid	0.067366239119186	98.71731991694605	574.0007274603182	0.4024566093132071	0.3894540103233472	1.4321588122464672
CELLBIN_54681	L3 IT neurons	CellType_Spatialid	0.038237868699666576	71.39530828142117	587.8278804669902	0.39565582554185963	0.3842546276537335	1.4602117680154718
CELLBIN_53031	L3 IT neurons	CellType_Spatialid	0.08404461864184402	122.96119254645116	559.0500808804779	0.4334359798545594	0.4112796513785024	1.395381051518502
CELLBIN_45454	L3 IT neurons	CellType_Spatialid	0.01627549359929563	12.607511448478775	610.4241596531798	0.3435341927988675	0.33563893392015176	1.5326594136110656
CELLBIN_56046	L3 IT neurons	CellType_Spatialid	0.021015643198256773	24.26402538290249	594.1447033946201	0.3581459360455727	0.34241898143291805	1.5227506414204215
CELLBIN_60788	L3 IT neurons	CellType_Spatialid	0.40865923337839954	672.2563123945549	478.3829505761971	0.5766225536231551	0.5489557909912397	1.2046025738391368
CELLBIN_58185	L3 IT neurons	CellType_Spatialid	0.01028996756208135	38.71371099762641	615.3124251108206	0.26972963527868254	0.25474736524731073	1.5937487445644594
CELLBIN_56529	L3 IT neurons	CellType_Spatialid	0.0713142844003876	6.613571633207648	554.3561753364207	0.4731499194016261	0.46015676498507796	1.3586476170887032
CELLBIN_56347	L3 IT neurons	CellType_Spatialid	0.5928259793707525	728.6851396007885	432.5482827309649	0.6973607987874527	0.6795201914958002	0.9855546657554669
CELLBIN_47874	L3 IT neurons	CellType_Spatialid	0.045668737231199866	74.28099269292449	587.5028411595782	0.38100522312809865	0.3672935435249765	1.4662876950051411
CELLBIN_62764	L3 IT neurons	CellType_Spatialid	0.21444435913984367	157.87099147927924	501.886406203099	0.5296797956454176	0.509677989707029	1.2293337958100212
CELLBIN_50899	L3 IT neurons	CellType_Spatialid	0.2527851359275966	305.5287953866937	506.0821589337392	0.5367864291714075	0.5145298955130284	1.220673781026832
CELLBIN_58361	L3 IT neurons	CellType_Spatialid	0.006356731966994113	18.10180885754852	626.288512363182	0.25119028316710745	0.24080849594256812	1.611138812002532
CELLBIN_33515	L3 IT neurons	CellType_Spatialid	0.5711209808198061	1429.081008583215	480.2353946849024	0.6368891395784234	0.6143366966682802	1.6843276464974846
CELLBIN_52597	L3 IT neurons	CellType_Spatialid	0.04562172035591264	32.405261881996424	576.8885337720973	0.4012091252531525	0.386146624993901	1.4506559332046336
CELLBIN_46094	L3 IT neurons	CellType_Spatialid	0.01316998140906713	37.27064658321221	614.4231530694486	0.29256876755321176	0.2804763786421654	1.5724588609932995
CELLBIN_56232	L3 IT neurons	CellType_Spatialid	0.06094854559763309	112.04999813378154	580.002739482059	0.37076460334503536	0.3569626483057251	1.4741874620079838
CELLBIN_57736	L3 IT neurons	CellType_Spatialid	0.019282873607194106	-14.5419	599.1224333534598	0.3868030556937984	0.3810612735866165	1.4993558626753904
CELLBIN_62489	L3 IT neurons	CellType_Spatialid	0.012914900214493088	-2.39293	605.9991758441438	0.323952948635658	0.3142533046988536	1.5550755010390924
CELLBIN_59824	L3 IT neurons	CellType_Spatialid	0.061735311733460446	51.2982911087375	576.2847538016409	0.4030429803718394	0.3945607184479659	1.431152317423715
CELLBIN_64033	L3 IT neurons	CellType_Spatialid	0.03468325137432193	117.85235502738527	606.5978440768404	0.2950464394380491	0.2843561205832761	1.5696328238712618
CELLBIN_55950	L3 IT neurons	CellType_Spatialid	0.1344110081208713	144.69660254317387	541.2253246296747	0.48058155940069397	0.46245993007801023	1.314914644241547
CELLBIN_45738	L3 IT neurons	CellType_Spatialid	0.010139572661837388	99.88884387002395	624.6829613411503	0.23829023852204803	0.2224792694142844	1.6125013969381663
CELLBIN_50119	L3 IT neurons	CellType_Spatialid	0.21691869125611948	448.76972317362345	546.2264555431209	0.41652077680941296	0.40243675692204645	1.7409656550761186
CELLBIN_56455	L3 IT neurons	CellType_Spatialid	0.006363999629354078	99.88980102504073	627.7899455100991	0.1991496502149318	0.1768937813130275	1.6414134177369397
CELLBIN_61433	L3 IT neurons	CellType_Spatialid	0.039174596356386836	67.86945630884229	583.7857458916637	0.37054219382771353	0.35078650223283164	1.4869964176856911
CELLBIN_57190	L3 IT neurons	CellType_Spatialid	0.08419412315863231	155.21971449541144	563.9054188405999	0.4423777547411641	0.42200989685739093	1.38438598272829
CELLBIN_41435	L3 IT neurons	CellType_Spatialid	0.058418378026381695	122.8090009169649	575.8367198719129	0.39030587754783824	0.3705521457064111	1.453010367545358
CELLBIN_62720	L3 IT neurons	CellType_Spatialid	0.018164573575749972	11.956826810367684	601.7836877325159	0.335130502283988	0.3248837272737551	1.535051927834042
CELLBIN_36666	L3 IT neurons	CellType_Spatialid	0.028414364758718315	38.2992781531747	593.6547330611452	0.3715716117905616	0.3585788922135854	1.4952184245473623
CELLBIN_44774	L3 IT neurons	CellType_Spatialid	0.3465381489117357	679.9660992139789	497.5443387673187	0.49148339441603417	0.4717097745051768	1.7007869927415353
CELLBIN_56562	L3 IT neurons	CellType_Spatialid	0.42476293598906384	468.50841952453425	473.81730903388075	0.6307268596050661	0.614611965210465	1.0669112990158596
CELLBIN_57797	L3 IT neurons	CellType_Spatialid	0.022012398592228664	5.473860917746013	596.3204541978679	0.3376227203906599	0.32294860767458056	1.5301915672721615
CELLBIN_57149	L3 IT neurons	CellType_Spatialid	0.3717380925789809	583.4672614548515	496.75775840288554	0.5541084119181954	0.529234915237711	1.2642249359727467
CELLBIN_57053	L3 IT neurons	CellType_Spatialid	0.08125989937389533	79.91086431012221	560.1238043070767	0.4318386151229227	0.41467744544172236	1.3944966129035212
CELLBIN_55029	L3 IT neurons	CellType_Spatialid	0.07148349075431645	223.594796119575	584.1278969417782	0.34685101452470646	0.3274310708415991	1.5143856879869129
CELLBIN_58766	L3 IT neurons	CellType_Spatialid	0.1771418035032396	296.3730131789906	532.9119773752149	0.4674902109625246	0.4408637849541028	1.3391227627757307
CELLBIN_63578	L3 IT neurons	CellType_Spatialid	0.00468465332123582	31.347755212866616	623.4721868391458	0.2289772222202533	0.21309113361776674	1.630441272384662
CELLBIN_51962	L3 IT neurons	CellType_Spatialid	0.0338863257487114	139.24695877736974	600.6029538977655	0.3674408852031883	0.35325690352262884	1.4905132358698807
CELLBIN_45545	L3 IT neurons	CellType_Spatialid	0.23416854615974408	218.2598001044119	510.02730081436425	0.5254610692238096	0.5106718078041769	1.2536569568582372
CELLBIN_60294	L3 IT neurons	CellType_Spatialid	0.03352207316334596	17.34664936281157	588.5190479640919	0.42571854836110207	0.41688583340419655	1.4463861504292244
CELLBIN_58979	L3 IT neurons	CellType_Spatialid	0.1055574796512773	129.75537489653584	551.2048806863883	0.4370099282122913	0.41694785921263633	1.382324313602214
CELLBIN_50104	L3 IT neurons	CellType_Spatialid	0.030713676966329942	7.310770675906371	582.6513433627483	0.3896234589215194	0.37279715588620216	1.4853113083389442
CELLBIN_51905	L3 IT neurons	CellType_Spatialid	0.5277854607312706	730.8865739223404	460.43502944984266	0.6469854938974691	0.6277297545343261	1.14204417287979
CELLBIN_55099	L3 IT neurons	CellType_Spatialid	0.17569416236714372	133.3834876660432	508.70775111975	0.5207911363420628	0.4974693756403545	1.2500120295700887
CELLBIN_58191	L3 IT neurons	CellType_Spatialid	0.639634887084094	1297.8856672278666	446.8266287607308	0.6978094891024745	0.6782426895256716	1.3396354284473422
CELLBIN_58368	L3 IT neurons	CellType_Spatialid	0.35405496983486995	355.21874296530245	486.5042479502382	0.6012552536128041	0.5832090970858155	1.1046186094144568
CELLBIN_49268	L3 IT neurons	CellType_Spatialid	0.04628285853356133	48.55860617110044	582.0705726822989	0.4075769990654596	0.3936649453905792	1.443427007490573
CELLBIN_55383	L3 IT neurons	CellType_Spatialid	0.07625688812017391	151.64182641647704	564.2805366272911	0.40430436047174495	0.3823386627269575	1.4310076550858017
CELLBIN_51539	L3 IT neurons	CellType_Spatialid	0.15949529860782793	327.19998114174916	552.2514795302201	0.4613759477400925	0.4374324372498719	1.3474322166564234
CELLBIN_53069	L3 IT neurons	CellType_Spatialid	0.42307619681403486	467.12952523542486	464.23499881901927	0.6284164257783191	0.6070736517456856	1.0518524556537838
CELLBIN_53116	L3 IT neurons	CellType_Spatialid	0.19255092600659607	266.5524246387093	530.5575867603976	0.4949280530417482	0.47113232024369917	1.2915260296810107
CELLBIN_53542	L3 IT neurons	CellType_Spatialid	0.047620695501713835	117.11129226102011	598.3538062478381	0.3887541472456165	0.3802190967278767	1.4530817732738406
CELLBIN_46734	L3 IT neurons	CellType_Spatialid	0.026679694157450428	42.47206475157831	598.2276364852473	0.36904382489601045	0.357629761673018	1.4980862976740503
CELLBIN_55946	L3 IT neurons	CellType_Spatialid	0.026441224429628155	65.20635668693583	596.8227038920155	0.35040827673324515	0.3322319059322629	1.5177638905470003
CELLBIN_61444	L3 IT neurons	CellType_Spatialid	0.005994458584055384	35.528142476781575	624.8191841135845	0.22439520233646892	0.21033568460719168	1.626703142094914
CELLBIN_52918	L3-6 IT neurons	CellType_Spatialid	0.13470734718175903	229.51486890384336	529.3955110588174	0.4945149413161916	0.4833891538555422	2.3068530373741294
CELLBIN_34049	L3-6 IT neurons	CellType_Spatialid	0.0817198875580102	102.59087401803706	520.9868348994972	0.49072960075686456	0.47258181110800435	2.436860029774118
CELLBIN_61780	L3-6 IT neurons	CellType_Spatialid	0.01744668671633166	-35.2008	572.2440236980932	0.4373746781145327	0.43072551164103395	2.668302432847294
CELLBIN_59089	L3-6 IT neurons	CellType_Spatialid	0.12475428685946602	68.1473115021418	515.6240210215478	0.5476763531816037	0.5408021456547092	2.192857621580058
CELLBIN_44225	L3-6 IT neurons	CellType_Spatialid	0.1458482535770645	145.6407695909613	478.131737931483	0.5371655263395377	0.5199828596674454	2.250007943687233
CELLBIN_56131	L3-6 IT neurons	CellType_Spatialid	0.04103913834249716	30.547438528671513	560.0499752317993	0.4640160179052216	0.45419669822610886	2.5373411804148907
CELLBIN_32203	L3-6 IT neurons	CellType_Spatialid	0.0729876555814459	-17.9039	524.6016307762624	0.5423311802875923	0.5356256809473133	2.3261560773957135
CELLBIN_45940	L3-6 IT neurons	CellType_Spatialid	0.10539542264907685	44.764032096990746	502.9512222725192	0.593105826978807	0.582706638949745	2.2185086539080974
CELLBIN_47085	L3-6 IT neurons	CellType_Spatialid	0.08526369293193325	-11.123	522.1311061865734	0.5610768346647025	0.5537543264939421	2.2753686051980684
CELLBIN_51162	L3-6 IT neurons	CellType_Spatialid	0.08672876711205772	91.2268238970355	531.592583510073	0.4297164778472641	0.419179861792866	2.4806545005004743
CELLBIN_49670	L3-6 IT neurons	CellType_Spatialid	0.12839266748959446	62.304529781772445	496.9597416078868	0.5619081675907942	0.551235646564702	2.198218134323011
CELLBIN_49942	L3-6 IT neurons	CellType_Spatialid	0.09246930627381306	7.387492772760265	514.9997196200368	0.49724489213983897	0.4884275132947707	2.3458687755230594
CELLBIN_57830	L3-6 IT neurons	CellType_Spatialid	0.5030134195656608	418.4901506331487	390.0095742764967	0.7162004271242305	0.7040775187121436	1.487759365802981
CELLBIN_34949	L3-6 IT neurons	CellType_Spatialid	0.488399930829182	234.2680959400925	373.47789735075213	0.734704884930338	0.7236086820897926	1.4328257039985208
CELLBIN_43524	L3-6 IT neurons	CellType_Spatialid	0.2785871304992134	102.25637218445044	429.31308346367973	0.6632627472158096	0.6498010292211341	1.8325523907453038
CELLBIN_50338	L3-6 IT neurons	CellType_Spatialid	0.09330390415366731	-21.3943	506.1399530608035	0.5606408115118129	0.5514953028634706	2.26997792739275
CELLBIN_56625	L3-6 IT neurons	CellType_Spatialid	0.5733591484712454	695.3970911595934	402.8787113197772	0.6641068734267493	0.6534997263505626	1.9832626081809415
CELLBIN_50890	L3-6 IT neurons	CellType_Spatialid	0.1320520451857827	26.753376813109305	498.2410555039538	0.6228652744041363	0.6165152343756032	2.071719829865013
CELLBIN_43636	L3-6 IT neurons	CellType_Spatialid	0.05567558751556853	10.10436084761169	535.3220836234142	0.5123542850728092	0.5012288105536714	2.4516378151931777
CELLBIN_53954	L3-6 IT neurons	CellType_Spatialid	0.3051156459111805	215.64781032694415	441.3725761089769	0.65151591700322	0.639987037181677	1.8024968347772723
CELLBIN_41442	L3-6 IT neurons	CellType_Spatialid	0.09116596647301488	47.35473183105864	507.7768598318403	0.48599092613839323	0.4700103182550005	2.4084507988127144
CELLBIN_57244	L3-6 IT neurons	CellType_Spatialid	0.6431474993413032	3129.3413811928644	431.2909997465083	0.8227010537292452	0.8121453861550126	3.4937341933491384
CELLBIN_48427	L3-6 IT neurons	CellType_Spatialid	0.07162046309567154	10.175911074493204	528.5179633482071	0.5370263164981174	0.5278210810236021	2.3589821621752334
CELLBIN_58773	L3-6 IT neurons	CellType_Spatialid	0.033674350506054974	-11.1935	557.5605210078224	0.4994564900373644	0.49002586973814266	2.5490597598026254
CELLBIN_39472	L3-6 IT neurons	CellType_Spatialid	0.05474685469180431	139.3182118163827	558.6460297720191	0.41677696396194613	0.4031750978700647	2.560260394887704
CELLBIN_61944	L3-6 IT neurons	CellType_Spatialid	0.17428950963340142	153.12173915569787	485.3435179889265	0.6035823788858272	0.5892788725411758	2.089929792234391
CELLBIN_35291	L3-6 IT neurons	CellType_Spatialid	0.31022990694477914	364.0820855871623	458.62643106090627	0.5627349849516206	0.5497783811091993	2.085192727812251
CELLBIN_55679	L3-6 IT neurons	CellType_Spatialid	0.5700412174582823	595.1000163646212	374.48669470640436	0.6941438431246518	0.6796235520064176	1.588505792411889
CELLBIN_57924	L3-6 IT neurons	CellType_Spatialid	0.2955170965180133	202.40072472175115	436.3454946346109	0.6099558865890856	0.5957680902440927	1.9281030243389667
CELLBIN_51432	L3-6 IT neurons	CellType_Spatialid	0.021403678396039447	-18.9747	569.6422929744668	0.440337722531663	0.4310037806034365	2.6540609380159044
CELLBIN_52629	L3-6 IT neurons	CellType_Spatialid	0.05736797258468247	71.65905779348988	545.3212796351738	0.5140142212869777	0.5027600788079276	2.4449473165383635
CELLBIN_49569	L3-6 IT neurons	CellType_Spatialid	0.6585918539111225	699.8636771593594	367.2043219196967	0.7513790707175431	0.7398599604565983	1.3423430459262748
CELLBIN_56475	L3-6 IT neurons	CellType_Spatialid	0.7939559967565076	1396.0837114475553	341.83451469476313	0.8140267369905513	0.803654424686356	1.3816562500830976
CELLBIN_56023	L3-6 IT neurons	CellType_Spatialid	0.06132868459785131	-33.1546	529.4447952800335	0.566908509888582	0.5603289516667872	2.350584212029735
CELLBIN_40258	L3-6 IT neurons	CellType_Spatialid	0.16305018580878256	52.637627352448405	483.7516685692035	0.5845336530738005	0.5763894226373845	2.07895200881949
CELLBIN_53454	L3-6 IT neurons	CellType_Spatialid	0.020785772534674896	3.8085705083777874	573.6663429353248	0.4259929541703272	0.4185797787542648	2.6537671081439904
CELLBIN_50502	L3-6 IT neurons	CellType_Spatialid	0.2285008497811934	142.7779506476488	455.57219945838887	0.6273902967520856	0.6129453792967695	1.9696440303399858
CELLBIN_56492	L3-6 IT neurons	CellType_Spatialid	0.029042752234305032	-4.58706	551.3549694665661	0.3925223934267426	0.37647409675731225	2.6746115967543287
CELLBIN_46788	L3-6 IT neurons	CellType_Spatialid	0.1832359153841492	21.26860485517934	472.28640867851453	0.656384671617564	0.6488465713122687	1.931925089585077
CELLBIN_59397	L3-6 IT neurons	CellType_Spatialid	0.24062179514392995	280.0985507284284	484.47894417797147	0.526317469693387	0.5163096453412162	2.210662798669582
CELLBIN_46704	L3-6 IT neurons	CellType_Spatialid	0.11472844484368723	114.73988137168026	514.2187633009066	0.5569926915692656	0.5462972484768758	2.2338106111178595
CELLBIN_42581	L3-6 IT neurons	CellType_Spatialid	0.09392152099718536	88.81291606274618	527.3992141077318	0.5165163606099775	0.5067175724395305	2.323359113512573
CELLBIN_43511	L3-6 IT neurons	CellType_Spatialid	0.22747846829540389	91.35094790091031	444.9171766631841	0.6499236672241383	0.6364315497807164	1.9302546623255907
CELLBIN_46270	L3-6 IT neurons	CellType_Spatialid	0.2641946745517482	188.15602668844758	444.27704878887624	0.6104916868215962	0.595373662388061	1.959776427750544
CELLBIN_52864	L3-6 IT neurons	CellType_Spatialid	0.07798029728903945	-3.82146	512.175514003205	0.5493894326330121	0.536547770058945	2.359382851689889
CELLBIN_56859	L3-6 IT neurons	CellType_Spatialid	0.027079227679025666	101.60719644838305	571.9986829408556	0.36979345649468404	0.3508590484673594	2.7097878807590066
CELLBIN_44201	L3-6 IT neurons	CellType_Spatialid	0.45250619942297937	442.62276479883406	421.3397234705403	0.6614301151174903	0.6503883017322019	1.7130320637603613
CELLBIN_56638	L3-6 IT neurons	CellType_Spatialid	0.07074188079455716	3.629297801783885	519.9965213743296	0.529282549290303	0.5169270936926438	2.3946927087952576
CELLBIN_33328	L3-6 IT neurons	CellType_Spatialid	0.2415389130470615	139.6075899163979	452.49999440004416	0.6214258699595918	0.6079288791745874	1.952202283571936
CELLBIN_52488	L3-6 IT neurons	CellType_Spatialid	0.04248807410990807	60.71750263066052	555.2996626657912	0.48551469069877123	0.4770159355969032	2.5056474699942837
CELLBIN_52919	L3-6 IT neurons	CellType_Spatialid	0.03193403858276153	34.47001098356981	556.8076966092617	0.49081277211358276	0.47986490205218474	2.5739249996023172
CELLBIN_51098	L3-6 IT neurons	CellType_Spatialid	0.3307275950172154	333.24048756689854	450.1270667614518	0.5782645642730001	0.5638702958136697	2.023579122289616
CELLBIN_50650	L3-6 IT neurons	CellType_Spatialid	0.16567060002583844	98.16958245434033	474.51137229602	0.5712921601026685	0.5562485345914404	2.1542093899808714
CELLBIN_40415	L3-6 IT neurons	CellType_Spatialid	0.1047316304600895	18.318187874687055	504.084548650779	0.5559041041887754	0.5443153000946522	2.2667166339142155
CELLBIN_41728	L3-6 IT neurons	CellType_Spatialid	0.22099872602305187	271.09540756588484	474.17646435498744	0.5842334209414836	0.567451148265674	2.0694330944390718
CELLBIN_60010	L3-6 IT neurons	CellType_Spatialid	0.04193074097871386	-18.1789	542.792920632174	0.48539635696835565	0.4729412833571831	2.536334027304012
CELLBIN_55862	L3-6 IT neurons	CellType_Spatialid	0.465248500233422	467.0154885482044	416.0143078665771	0.6887596656372226	0.6752091293044772	1.6029720530781957
CELLBIN_43709	L3-6 IT neurons	CellType_Spatialid	0.3492637241664005	347.2351231137846	443.37135357184764	0.6408659681212959	0.6276512974957812	1.8056955429091912
CELLBIN_49040	L3-6 IT neurons	CellType_Spatialid	0.7235383632506722	1678.5214989680132	373.29821965293854	0.7635093044397125	0.7515384880695616	2.143797064797969
CELLBIN_64042	L3-6 IT neurons	CellType_Spatialid	0.32370595116928597	618.6103824653477	454.69066191447837	0.5301032993610726	0.5070786420137137	2.1903881733882553
CELLBIN_51728	L3-6 IT neurons	CellType_Spatialid	0.6570946633275315	841.3606711147123	379.37135313375194	0.7500958857634913	0.7382748367687987	1.3459268421643287
CELLBIN_57165	L3-6 IT neurons	CellType_Spatialid	0.03168857234363543	-50.9846	542.5903033836507	0.46282106822759145	0.4497178138493413	2.6031530297091545
CELLBIN_59715	L3-6 IT neurons	CellType_Spatialid	0.5808611827935317	560.8377457581438	387.86771480069143	0.7292261919429598	0.7170635607229909	1.4212597526570159
CELLBIN_51624	L3-6 IT neurons	CellType_Spatialid	0.044197721724410555	40.502853029823996	549.3322011587702	0.46231142288066635	0.44862349910295374	2.5501462845140903
CELLBIN_41886	L3-6 IT neurons	CellType_Spatialid	0.023755545376423718	-27.8395	560.2776418753955	0.46525194053733016	0.45394170373592013	2.6384447021419017
CELLBIN_52670	L3-6 IT neurons	CellType_Spatialid	0.07324424069400752	0.8751499519945831	519.8981088167582	0.5526406626606912	0.5420317154655968	2.3535807108938767
CELLBIN_53677	L3-6 IT neurons	CellType_Spatialid	0.08933134165184332	29.803737922606672	507.71368129117894	0.5404493398569833	0.5252858021422002	2.351119610856281
CELLBIN_53106	L3-6 IT neurons	CellType_Spatialid	0.11768875026604325	34.37593365389175	500.6688012737346	0.6090026658669749	0.5991986289812169	2.1641004159317885
CELLBIN_47809	L3-6 IT neurons	CellType_Spatialid	0.31851062856145373	294.85491753100564	461.51475177256077	0.6220702958361048	0.6119309774012598	1.8638793907266713
CELLBIN_54114	L3-6 IT neurons	CellType_Spatialid	0.10015813730697108	-3.80969	509.0942791208281	0.5878094686829292	0.5800563830405696	2.2101423734367756
CELLBIN_55787	L3-6 IT neurons	CellType_Spatialid	0.5231559601905582	717.24981403641	436.35800113447306	0.6441197892677819	0.6371300329801821	2.2242641699378636
CELLBIN_53334	L3-6 IT neurons	CellType_Spatialid	0.039440482483351295	-40.6904	541.0062703539554	0.49846045003743844	0.48929557012106745	2.516852491558319
CELLBIN_63680	L3-6 IT neurons	CellType_Spatialid	0.014828091830742976	55.254927076977644	587.9796885943324	0.4182243047803167	0.4099357051408102	2.7085815232860697
CELLBIN_32000	L3-6 IT neurons	CellType_Spatialid	0.3437533969562821	359.5503754581948	460.0031203258883	0.658211435434395	0.6458890781361576	1.7580285678677745
CELLBIN_49907	L3-6 IT neurons	CellType_Spatialid	0.15478496834952574	190.94151715458713	490.9468450097793	0.5616009569389161	0.5447510753686263	2.199436289955709
CELLBIN_52789	L3-6 IT neurons	CellType_Spatialid	0.4819508096096374	516.35773354254	408.0661649673191	0.6887733317881377	0.673428228746107	1.6037574847294966
CELLBIN_49902	L3-6 IT neurons	CellType_Spatialid	0.28232946476119714	359.3859820967275	476.76947702334394	0.5871964800824522	0.5746328246844553	1.9920585577618106
CELLBIN_54728	L3-6 IT neurons	CellType_Spatialid	0.2799775410853882	297.85799525289895	473.0030144904437	0.5570050411551899	0.5477858963716224	2.1125173288714336
CELLBIN_29607	L3-6 IT neurons	CellType_Spatialid	0.01703890680200976	63.65733424295068	588.8513253951213	0.3646436247878749	0.3519791373811652	2.7399507439246436
CELLBIN_47018	L3-6 IT neurons	CellType_Spatialid	0.18933244086672948	43.672050969768854	458.22250269181103	0.6143327267903816	0.6018473109158864	2.031638491226268
CELLBIN_49598	L3-6 IT neurons	CellType_Spatialid	0.14703252826223073	133.58688698941216	490.9945544306397	0.5384775226050798	0.5228401247155202	2.2361915888578197
CELLBIN_58120	L3-6 IT neurons	CellType_Spatialid	0.3228902051200776	471.7475892119618	441.2323416184975	0.6037886531275104	0.5830399677731676	1.958117302364849
CELLBIN_53606	L3-6 IT neurons	CellType_Spatialid	0.02609129450736694	-28.8839	550.6991260119923	0.5088352894625114	0.4983183474806783	2.600269671949621
CELLBIN_50121	L3-6 IT neurons	CellType_Spatialid	0.10916941230753796	102.69627987830104	534.9624324460638	0.49848897351453386	0.4906935665943325	2.310134295029907
CELLBIN_46522	L3-6 IT neurons	CellType_Spatialid	0.2738374233646385	99.07135666932157	426.3745593598602	0.686289358791948	0.6736130531878417	1.7977588382417786
CELLBIN_53420	L3-6 IT neurons	CellType_Spatialid	0.02378076713795942	22.517910339721585	572.9534401723449	0.3853823939983481	0.3731199181489903	2.6876772547717294
CELLBIN_42810	L3-6 IT neurons	CellType_Spatialid	0.028486044318051826	37.61409964113444	574.0067860179257	0.3786077854819894	0.3697940680550636	2.656477336588127
CELLBIN_56780	L3-6 IT neurons	CellType_Spatialid	0.04700495237144221	37.97882981153306	549.6402179947372	0.45982257358813367	0.4495343204950691	2.520327695829053
CELLBIN_56741	L3-6 IT neurons	CellType_Spatialid	0.2819630386811226	62.89993891258497	414.97461392685665	0.6944041356145071	0.6814869931957206	1.7776935313267952
CELLBIN_45322	L3-6 IT neurons	CellType_Spatialid	0.023298404295858038	51.83049103707971	580.90943375018	0.42455700377857986	0.41793436879830803	2.633102425273581
CELLBIN_53232	L3-6 IT neurons	CellType_Spatialid	0.29524656547104644	95.92402392173892	443.3967121711221	0.6370944128936513	0.6295123394420308	1.8173009116871455
CELLBIN_44156	L3-6 IT neurons	CellType_Spatialid	0.0597064868725753	-25.1155	532.2580979623657	0.5612226273448767	0.5567146185721943	2.3388229571837966
CELLBIN_59767	L3-6 IT neurons	CellType_Spatialid	0.06251118822217312	9.930945025710173	536.5977783528834	0.49546171036809555	0.4863193398874909	2.4261899276501544
CELLBIN_53455	L3-6 IT neurons	CellType_Spatialid	0.14225802269368218	174.38348249518134	495.8867696776292	0.5279276376574696	0.5128366426423141	2.2562165849030973
CELLBIN_44952	L3-6 IT neurons	CellType_Spatialid	0.09076467028576929	54.01055503134783	515.0227475628678	0.553535757965613	0.5405294479001609	2.3185657385212686
CELLBIN_44661	L3-6 IT neurons	CellType_Spatialid	0.7118452299297771	908.676532681166	352.4651326246305	0.7601184886073284	0.7473017086390079	1.3460998783138884
CELLBIN_50169	L3-6 IT neurons	CellType_Spatialid	0.12281176952168439	-67.1167	477.4969505196718	0.6019149123672104	0.592124191634576	2.1569554191861684
CELLBIN_53192	L3-6 IT neurons	CellType_Spatialid	0.08765335750185252	52.491998691903966	514.5764687607349	0.49288485424458006	0.47656371451881574	2.4099674375073548
CELLBIN_58144	L3-6 IT neurons	CellType_Spatialid	0.7162901690781591	1238.7782133973476	375.60267070130095	0.7463425458674547	0.7332092302855959	1.5522050596794195
CELLBIN_48715	L3-6 IT neurons	CellType_Spatialid	0.4399944620251636	359.5578247535482	401.08332306849115	0.6871074718682132	0.6729864775138089	1.6243476490041275
CELLBIN_42510	L3-6 IT neurons	CellType_Spatialid	0.025398452392359914	-32.444	562.7305522524837	0.43793844737060145	0.4304977336336698	2.617535785119045
CELLBIN_47733	L3-6 IT neurons	CellType_Spatialid	0.05444205695933996	54.556290180895886	548.7250999092902	0.4801910668931449	0.4698623323929849	2.476113506305442
CELLBIN_53802	L3-6 IT neurons	CellType_Spatialid	0.026265122558333392	17.571502718645903	564.5623294961939	0.4141282860913296	0.4023529523929821	2.653271637202043
CELLBIN_38838	L3-6 IT neurons	CellType_Spatialid	0.3265645268394277	279.14645277877867	422.6415610161554	0.609165056446145	0.5924475701528816	1.9233075106527457
CELLBIN_58139	L3-6 IT neurons	CellType_Spatialid	0.12471692678228948	35.410138990021366	488.8273150989148	0.5598188905688601	0.5466748932375312	2.22968581735769
CELLBIN_46834	L3-6 IT neurons	CellType_Spatialid	0.38153847341904146	230.63999046491057	421.54344713868096	0.6590181091755531	0.6499128278902175	1.7179931011564924
CELLBIN_34414	L3-6 IT neurons	CellType_Spatialid	0.06338598277315079	-45.9999	518.2570097770356	0.5042016010280258	0.49422739689914175	2.421634954123272
CELLBIN_54492	L3-6 IT neurons	CellType_Spatialid	0.14322667531288605	32.66506527502628	496.93845258261524	0.5894630988488236	0.5813656476177753	2.1066713781423396
CELLBIN_57241	L3-6 IT neurons	CellType_Spatialid	0.19252987352096945	145.88237882926273	471.2335690326856	0.6161893473475846	0.6019926406488163	2.040559548531816
CELLBIN_54012	L3-6 IT neurons	CellType_Spatialid	0.17094023245645934	94.08459997017121	474.35485128933806	0.5853253815423306	0.5708718738255754	2.1209984507655237
CELLBIN_34016	L3-6 IT neurons	CellType_Spatialid	0.6098047259390412	410.5766450199209	348.42040002891383	0.7639445230540218	0.7524510888910663	1.2697438861768604
CELLBIN_42111	L3-6 IT neurons	CellType_Spatialid	0.14163905055440396	54.1412846932289	485.1155173666394	0.5793427408414368	0.5663624600617984	2.1700087871997806
CELLBIN_49554	L3-6 IT neurons	CellType_Spatialid	0.027686063168880917	27.338625903862898	565.6343281065152	0.4601430245893138	0.45004472928214023	2.608675336625829
CELLBIN_58378	L3-6 IT neurons	CellType_Spatialid	0.01979855328264739	147.81353444045752	591.3476486152729	0.3072292623150508	0.2926714465155253	2.7763176764544775
CELLBIN_61838	L3-6 IT neurons	CellType_Spatialid	0.4438256493080481	410.5581482893065	409.1776389256847	0.6817055584945765	0.6669558117006035	1.6416555421604166
CELLBIN_48631	L3-6 IT neurons	CellType_Spatialid	0.1452873440378434	110.53742483068051	494.87197885714517	0.5406772691414853	0.5286544819192486	2.210978293605241
CELLBIN_43087	L3-6 IT neurons	CellType_Spatialid	0.12678501217366994	132.59988405365428	512.8815654037714	0.5199201994673666	0.5073053996230025	2.2767477345951908
CELLBIN_44388	L3-6 IT neurons	CellType_Spatialid	0.16736471924486362	48.43969927969802	473.8127917053872	0.6211084706151376	0.6113497432257239	2.034670483613347
CELLBIN_46367	L3-6 IT neurons	CellType_Spatialid	0.5744022088105221	817.9996824593111	382.77305656015176	0.6652156053925787	0.6474675280435106	1.7470768060129047
CELLBIN_50206	L3-6 IT neurons	CellType_Spatialid	0.4662128995515618	838.991390164347	441.9242902354954	0.6189244969842552	0.5990330257957055	1.8843834972174
CELLBIN_53293	L3-6 IT neurons	CellType_Spatialid	0.21424132946860888	166.14226222674782	475.29689265651484	0.6089314507446831	0.5968397205300195	1.9976916696160387
CELLBIN_62484	L3-6 IT neurons	CellType_Spatialid	0.3204494637179763	301.42885958081956	431.5316578357546	0.6272704272639589	0.609900081476034	1.8867233948147508
CELLBIN_61719	L3-6 IT neurons	CellType_Spatialid	0.0791917189321292	-43.7161	504.3698848754959	0.5628304147813091	0.5510914385923232	2.3359354516780955
CELLBIN_57090	L3-6 IT neurons	CellType_Spatialid	0.32381744360773124	518.9985575286221	483.71715004089896	0.5296713103168234	0.5197118087895053	2.3592319185750763
CELLBIN_57499	L3-6 IT neurons	CellType_Spatialid	0.019142791730673372	49.76640729057457	579.3080154066114	0.44302338997926194	0.4324791378489416	2.67614918901282
CELLBIN_47040	L3-6 IT neurons	CellType_Spatialid	0.040733826890871946	41.65278606273262	556.5374777995046	0.4030048860393995	0.3946398796571698	2.5879431282371606
CELLBIN_58105	L3-6 IT neurons	CellType_Spatialid	0.013317109631395966	-31.4947	576.6886668737263	0.4475356875126347	0.440760258939415	2.70333381763689
CELLBIN_63493	L3-6 IT neurons	CellType_Spatialid	0.024443848305318667	63.91701903012812	576.7334702122653	0.37903464989076585	0.36729224366013374	2.686788794889189
CELLBIN_54696	L3-6 IT neurons	CellType_Spatialid	0.08453441939008755	40.15406825000521	526.938212860229	0.5264455583145748	0.518317566905432	2.3207723289153206
CELLBIN_50863	L3-6 IT neurons	CellType_Spatialid	0.08332171073091325	72.870013685871	516.342649667203	0.5100089676313242	0.49300332515870027	2.4073901582093082
CELLBIN_47026	L3-6 IT neurons	CellType_Spatialid	0.04390468893254779	-66.4647	532.9723777939697	0.5512474887450478	0.5437703129358096	2.451090301241044
CELLBIN_53970	L3-6 IT neurons	CellType_Spatialid	0.17585314468437613	88.33451243659522	486.606119273685	0.6224209685915957	0.6133011911639678	2.009230481854739
CELLBIN_45726	L3-6 IT neurons	CellType_Spatialid	0.027679487976678543	-19.2557	557.9186530559776	0.4587580767773082	0.4483642594272692	2.6113136617630373
CELLBIN_50013	L3-6 IT neurons	CellType_Spatialid	0.3688220880130361	212.23211235453408	406.8645582613235	0.6872498487968796	0.6746466489115887	1.670318006282924
CELLBIN_40854	L3-6 IT neurons	CellType_Spatialid	0.11217383590349081	118.01453492167748	509.7231710403076	0.5180186103141259	0.502529718677948	2.323649707831889
CELLBIN_50500	L3-6 IT neurons	CellType_Spatialid	0.29776430190439795	171.20036813645322	438.00140905851373	0.6667867410181869	0.6539022795677296	1.7946117783074047
CELLBIN_63796	L3-6 IT neurons	CellType_Spatialid	0.007313737572418153	-64.2124	582.0402176609391	0.390164307649462	0.38403663232602875	2.7880118780899394
CELLBIN_45228	L3-6 IT neurons	CellType_Spatialid	0.07912616408369372	32.141601739205896	515.0667754825105	0.5096076722280907	0.4938691552988957	2.410730274199302
CELLBIN_45919	L3-6 IT neurons	CellType_Spatialid	0.09448184634264978	68.07534653379442	514.6904592064835	0.519899897963042	0.5051913579785247	2.3542510585273266
CELLBIN_40534	L3-6 IT neurons	CellType_Spatialid	0.006744217243121338	-52.3232	587.8827854862036	0.4582138352261541	0.45337765533378205	2.7752910656077847
CELLBIN_57214	L3-6 IT neurons	CellType_Spatialid	0.10731534124558037	-6.88855	496.47139644441	0.5578792409811785	0.5466572463857582	2.2549799279446194
CELLBIN_56925	L3-6 IT neurons	CellType_Spatialid	0.09762371269549129	20.046812057555982	496.2519165513668	0.5466151296797034	0.5307087851679724	2.3291244608235204
CELLBIN_62207	L3-6 IT neurons	CellType_Spatialid	0.025790940872038644	19.724796648643416	569.1250892765294	0.4333041851577577	0.4238048956368159	2.631167622515419
CELLBIN_40908	L3-6 IT neurons	CellType_Spatialid	0.7933666144992969	1238.4950988924654	331.62998142415614	0.8202481288823174	0.8120981578991744	1.4610079579806408
CELLBIN_58476	L3-6 IT neurons	CellType_Spatialid	0.03993611524332421	100.22283443632733	560.7773737994459	0.39109177775052234	0.3750394564908981	2.637129668041522
CELLBIN_52671	L3-6 IT neurons	CellType_Spatialid	0.21427919297279674	172.73913232819945	467.6051737674575	0.5909452024569292	0.5757281619035837	2.0545189405848805
CELLBIN_51361	L3-6 IT neurons	CellType_Spatialid	0.6661489833996274	1311.3582527800577	395.6552905576614	0.7255850074018444	0.7179526408151212	2.8075022281797213
CELLBIN_51226	L3-6 IT neurons	CellType_Spatialid	0.09791229454640216	29.74306705104645	505.52516862325916	0.5238063204080422	0.5101377120742743	2.3344868602064857
CELLBIN_51035	L3-6 IT neurons	CellType_Spatialid	0.22694962438726546	219.66013822803592	481.93915073430753	0.5420298219387841	0.5295415224974398	2.1439168649630367
CELLBIN_45772	L3-6 IT neurons	CellType_Spatialid	0.005405685669774575	-21.5577	593.1878751495142	0.27963733324791584	0.26815623717206805	2.870918525944138
CELLBIN_56294	L3-6 IT neurons	CellType_Spatialid	0.2866779835223539	189.4120346118262	438.597390008093	0.6372681826991474	0.6242288829652904	1.86504074269088
CELLBIN_54076	L3-6 IT neurons	CellType_Spatialid	0.14430555317113164	46.81579036277297	488.5519747002058	0.5900341880467083	0.5800528995222044	2.1229085737801885
CELLBIN_47546	L3-6 IT neurons	CellType_Spatialid	0.08314171649948213	70.65798041179373	534.6730487396392	0.49337439021614593	0.48605003940057295	2.359955418810865
CELLBIN_48101	L3-6 IT neurons	CellType_Spatialid	0.04762740300552767	56.423601163629186	549.6849677630117	0.45247843546849575	0.4414761842352696	2.529231132074839
CELLBIN_29330	L3-6 IT neurons	CellType_Spatialid	0.019624003564046727	-16.117	564.6543438608106	0.4640967285052895	0.4542087713358111	2.6602955184096144
CELLBIN_42118	L3-6 IT neurons	CellType_Spatialid	0.5081250204855149	625.3536324561974	407.2854410275259	0.6788022900638717	0.662369140415945	1.6362857218981524
CELLBIN_31780	L3-6 IT neurons	CellType_Spatialid	0.01247481974982964	-30.6971	578.4563218443162	0.42857125146024067	0.4206391709422961	2.7249232404770534
CELLBIN_44352	L3-6 IT neurons	CellType_Spatialid	0.11915344425245994	72.36179264341271	511.0845688941614	0.5112169865502707	0.5017206670421651	2.2831878372270924
CELLBIN_42047	L3-6 IT neurons	CellType_Spatialid	0.3385678442521518	172.20765955112512	409.9425192859761	0.6772813797540975	0.6642817821466375	1.727328999032881
CELLBIN_61198	L3-6 IT neurons	CellType_Spatialid	0.7216586773592406	1032.973724459766	382.2946793013979	0.7729143808357213	0.7616573463870476	1.2868117690641467
CELLBIN_54255	L3-6 IT neurons	CellType_Spatialid	0.7773719732128453	2070.422465667341	363.90578688317464	0.8528147513376638	0.8452113086950339	1.874139018040021
CELLBIN_44403	L3-6 IT neurons	CellType_Spatialid	0.012171920273975975	2.7066319075184833	588.7510333126236	0.3463453964777777	0.33647610495603125	2.7722485408162707
CELLBIN_55494	L3-6 IT neurons	CellType_Spatialid	0.02783147919214021	24.303799693944644	558.7535765536827	0.4387839818964684	0.42517098513756163	2.6397261284061035
CELLBIN_50068	L3-6 IT neurons	CellType_Spatialid	0.09117768130558192	61.156310802834255	517.0365014934041	0.5504899016357008	0.5398761872564352	2.2994104372230106
CELLBIN_38392	L3-6 IT neurons	CellType_Spatialid	0.08541747739903094	0.49271126650510233	530.964802423811	0.518120068807866	0.5141090057201152	2.292260492711425
CELLBIN_50833	L3-6 IT neurons	CellType_Spatialid	0.6765267022556903	1586.654307391517	376.38354224808444	0.7252343353270186	0.713420982116561	2.6874764067778067
CELLBIN_52592	L3-6 IT neurons	CellType_Spatialid	0.1938392296152541	145.01926677841573	481.9156666112486	0.5825558128213265	0.5697789043475617	2.0769648052026066
CELLBIN_61952	L3-6 IT neurons	CellType_Spatialid	0.016759474278419693	97.55016786777679	583.8678605925523	0.36903201133017743	0.3540264344294875	2.7482580408291306
CELLBIN_52476	L3-6 IT neurons	CellType_Spatialid	0.38794559677743334	375.1649540447752	455.62066420701433	0.6035804815165859	0.5968872071238815	2.0556508497332056
CELLBIN_50563	L3-6 IT neurons	CellType_Spatialid	0.29058792661745453	266.0401937156242	445.477697069053	0.6210914589809335	0.6075725773469287	1.9005553739596335
CELLBIN_48746	L3-6 IT neurons	CellType_Spatialid	0.057509673724076525	-29.2571	531.3960950129674	0.44681171776822093	0.43785426711780345	2.492798259441356
CELLBIN_46266	L3-6 IT neurons	CellType_Spatialid	0.018336908248678712	8.118682097107616	580.8737335046573	0.44241530555527225	0.43565289437751537	2.6596039926225723
CELLBIN_44274	L3-6 IT neurons	CellType_Spatialid	0.06427451552851025	-18.6735	519.8962724745704	0.5429807625191448	0.531163865985558	2.4031193584460944
CELLBIN_47806	L3-6 IT neurons	CellType_Spatialid	0.42173510202889214	298.7225745639124	402.5005854664036	0.6976621916257727	0.6841560285785276	1.605415854121744
CELLBIN_54547	L3-6 IT neurons	CellType_Spatialid	0.12825902159312705	87.29861499725823	514.4327362069627	0.5339853985009728	0.5258232066874924	2.2205479985348813
CELLBIN_46941	L3-6 IT neurons	CellType_Spatialid	0.2023234839256937	36.68877472583854	459.22339062902734	0.6565699017675595	0.6470675545242902	1.9192431520367759
CELLBIN_62138	L3-6 IT neurons	CellType_Spatialid	0.4472839221962437	422.02931796349526	407.92997969708773	0.6537607244713017	0.6377109611383126	1.7381038459969078
CELLBIN_34190	L3-6 IT neurons	CellType_Spatialid	0.01995159548244286	-27.3025	563.8684352218631	0.4442512173185155	0.43429334694011057	2.6662887043477497
CELLBIN_55937	L3-6 IT neurons	CellType_Spatialid	0.027772575734981125	78.69453973350507	569.4913634521519	0.3895283377095143	0.37383435238054064	2.680799564106817
CELLBIN_51682	L3-6 IT neurons	CellType_Spatialid	0.07495945125688558	181.40006287555437	539.2318255774652	0.448977154585845	0.43228829682020115	2.490906459095699
CELLBIN_45916	L3-6 IT neurons	CellType_Spatialid	0.07891732196863012	65.7918824522721	529.4060842752189	0.5146941384157131	0.5015137180336271	2.3887812720800388
CELLBIN_49700	L3-6 IT neurons	CellType_Spatialid	0.13292003702100044	76.83983355017277	493.8386353851296	0.5940063930840602	0.5835319211408798	2.1478623687880165
CELLBIN_48792	L3-6 IT neurons	CellType_Spatialid	0.18268601853290356	93.59791821586673	481.8452655537535	0.5741103616961115	0.5646376789498604	2.0817609996362885
CELLBIN_46778	L3-6 IT neurons	CellType_Spatialid	0.6864330163657241	743.4284335961648	357.2498663064982	0.7671581757317585	0.7547356949399057	1.2574429770425402
CELLBIN_48286	L3-6 IT neurons	CellType_Spatialid	0.43582736928485694	269.5170988991514	400.68228555583244	0.6772079801450605	0.6662447372010111	1.6443063124699304
CELLBIN_51977	L3-6 IT neurons	CellType_Spatialid	0.03697257783772734	33.06908607351873	553.8520522858178	0.4292250891724108	0.4153178125436931	2.6048370044907347
CELLBIN_44313	L3-6 IT neurons	CellType_Spatialid	0.07727081434020425	36.99921913976202	526.6685076538985	0.4797684689291005	0.46762657299616184	2.4235864074778317
CELLBIN_49934	L3-6 IT neurons	CellType_Spatialid	0.42610095338438503	238.49308781490896	403.42206388504627	0.6807861182159954	0.6711374591951713	1.629957998748244
CELLBIN_37816	L3-6 IT neurons	CellType_Spatialid	0.1279275812542648	20.88132098573002	491.7854170233635	0.5514597416759784	0.5383334992628234	2.2332246219529166
CELLBIN_57200	L3-6 IT neurons	CellType_Spatialid	0.2099815138822533	381.00396522494816	487.174592597316	0.5127365996115799	0.49161691045482875	2.247382579073457
CELLBIN_52729	L3-6 IT neurons	CellType_Spatialid	0.10049828112145708	73.81654833178213	504.04694679481867	0.47871509769578213	0.4610823688287216	2.4089972712896794
CELLBIN_47991	L3-6 IT neurons	CellType_Spatialid	0.06708319406979998	8.624169910520735	537.8985382608723	0.48839259882909747	0.48199244425385457	2.3985155146600547
CELLBIN_45264	L3-6 IT neurons	CellType_Spatialid	0.04874495604006376	-4.4983	539.7703416169888	0.5009391555981499	0.4904700218629136	2.482598626609917
CELLBIN_55190	L3-6 IT neurons	CellType_Spatialid	0.07826504796175542	92.9864487235097	519.1542252041946	0.4732714712932411	0.4535974150028125	2.4709054407957645
CELLBIN_53081	L3-6 IT neurons	CellType_Spatialid	0.3699529405417294	299.2092439995314	428.2554013441207	0.6565360424265322	0.6430463407849255	1.750930459170745
CELLBIN_50847	L3-6 IT neurons	CellType_Spatialid	0.14341932712928218	72.79780561811658	499.6780983572621	0.5517668856325645	0.5422039839012559	2.1771555726747875
CELLBIN_29827	L3-6 IT neurons	CellType_Spatialid	0.14455584764347493	71.81006590560045	471.93314167566643	0.5159939503705534	0.49718090579191915	2.2930198416722867
CELLBIN_49716	L3-6 IT neurons	CellType_Spatialid	0.0892178555935186	3.8302527899914978	510.3787143302143	0.5374135677985533	0.5263398859448732	2.321644882673135
CELLBIN_38944	L3-6 IT neurons	CellType_Spatialid	0.07926414228321062	55.591314969589064	527.3829771759156	0.5355944353097659	0.5243850383967944	2.3531100711270607
CELLBIN_41285	L3-6 IT neurons	CellType_Spatialid	0.07417422847913516	114.9679156243289	526.4328672940986	0.4866228529431544	0.46816860168043084	2.461722657147285
CELLBIN_34616	L3-6 IT neurons	CellType_Spatialid	0.16198333005715157	125.53665917190088	490.86201927805575	0.5725836745836271	0.5604571307872148	2.1347791026121388
CELLBIN_62460	L3-6 IT neurons	CellType_Spatialid	0.24871967271384468	134.27299065903034	453.17143006912556	0.6257692452000407	0.6123325371306103	1.9347975243899276
CELLBIN_36964	L3-6 IT neurons	CellType_Spatialid	0.4067769710881284	210.27355082965238	393.79850222610685	0.6983317431085837	0.6849465796943698	1.6163206947410043
CELLBIN_55349	L3-6 IT neurons	CellType_Spatialid	0.6796549001177256	873.6829595692886	374.63449618506104	0.750657989826895	0.7388079334132001	1.3744525267370922
CELLBIN_47511	L3-6 IT neurons	CellType_Spatialid	0.03590022263455556	-38.8868	548.4892377793346	0.510548292748947	0.5022806675225345	2.5219332672054127
CELLBIN_55827	L3-6 IT neurons	CellType_Spatialid	0.2058773000707267	270.9346184673199	478.8845710944236	0.5464573397195295	0.5273616398029225	2.170068799654196
CELLBIN_62683	L3-6 IT neurons	CellType_Spatialid	0.3033549948629489	485.96945139637916	470.0958469761996	0.5900252151337997	0.5720265232238227	1.9926988458802746
CELLBIN_30943	L3-6 IT neurons	CellType_Spatialid	0.06268640086314847	6.770853864499621	534.2179244738526	0.47537096357559117	0.4670400896610273	2.4407212724667056
CELLBIN_53586	L3-6 IT neurons	CellType_Spatialid	0.14894340907613712	-5.46128	477.9666721939956	0.6246422243809292	0.6161976475941754	2.0547954126914276
CELLBIN_40304	L3-6 IT neurons	CellType_Spatialid	0.12060025133423342	164.7310893961587	520.5385075336178	0.5122155996327545	0.5013151271880237	2.288033113609587
CELLBIN_53824	L3-6 IT neurons	CellType_Spatialid	0.026450215748629363	117.48620430840572	580.2758097635809	0.3237078848375722	0.30785744371011525	2.743349663666086
CELLBIN_52567	L3-6 IT neurons	CellType_Spatialid	0.4421446033608452	232.78763143971906	385.9382046962212	0.70041650576197	0.6886692490517602	1.5682810980402653
CELLBIN_54615	L3-6 IT neurons	CellType_Spatialid	0.6652195233404214	2465.6225967955515	395.5724277186382	0.8141277620002024	0.8056598922494707	3.5786873539622475
CELLBIN_48861	L3-6 IT neurons	CellType_Spatialid	0.3715393349728533	157.71331662783683	401.3556283866863	0.7022015911675862	0.6904506287260326	1.627317296573379
CELLBIN_61442	L3-6 IT neurons	CellType_Spatialid	0.0873280884762509	25.644712999293347	509.11947517335057	0.5309083770679859	0.5168682052903382	2.3566684434793466
CELLBIN_40952	L3-6 IT neurons	CellType_Spatialid	0.06480834529743117	-7.05377	520.9842200240884	0.522425445340265	0.5084872449854757	2.43194426842256
CELLBIN_40795	L3-6 IT neurons	CellType_Spatialid	0.42523579966278824	543.6327660567125	438.4066198911991	0.6554790031944836	0.6393530397627627	1.7379843671846142
CELLBIN_43213	L3-6 IT neurons	CellType_Spatialid	0.13453721654809922	-36.2768	485.5107687620677	0.6045205475238639	0.5968104735296712	2.102293256369391
CELLBIN_39672	L3-6 IT neurons	CellType_Spatialid	0.053290298631272846	10.23556785249875	534.3699931643843	0.5377417299305627	0.5267980997662566	2.443415904190115
CELLBIN_43508	L3-6 IT neurons	CellType_Spatialid	0.04165381886708284	-41.413	527.2778981866056	0.48024840782599254	0.4640158472665389	2.5636777925922534
CELLBIN_57317	L3-6 IT neurons	CellType_Spatialid	0.0991233241182911	-42.1288	496.728715409447	0.5802417627064597	0.5699213257434644	2.2467944897011822
CELLBIN_43284	L3-6 IT neurons	CellType_Spatialid	0.7031190496644361	1377.036429442449	397.25989279412534	0.7367336711227143	0.7206760693385063	1.4876303986630481
CELLBIN_48756	L3-6 IT neurons	CellType_Spatialid	0.0186066308475753	26.310671110275603	581.0216653876705	0.38543971309638947	0.37599058120151596	2.7031703123462805
CELLBIN_62675	L3-6 IT neurons	CellType_Spatialid	0.030788473967007946	-4.74941	557.211308926893	0.4429477500505182	0.43094257210835585	2.6130384499950012
CELLBIN_39742	L3-6 IT neurons	CellType_Spatialid	0.014280582128997105	-60.0171	570.80873302776	0.5188196379888952	0.5152724540221214	2.6513233766184072
CELLBIN_41894	L3-6 IT neurons	CellType_Spatialid	0.05137806062198009	90.74864478950033	548.5067808030578	0.43108245266057965	0.4143241568824106	2.568036037830736
CELLBIN_62008	L3-6 IT neurons	CellType_Spatialid	0.04048467712992182	30.818098746411884	553.3734058271966	0.4519332414524923	0.44095382028604296	2.5565111459273306
CELLBIN_32498	L3-6 IT neurons	CellType_Spatialid	0.3028550090819878	324.6090817660153	477.80701189743996	0.5910455332348258	0.5805668766372077	1.9747923663462141
CELLBIN_31409	L3-6 IT neurons	CellType_Spatialid	0.582997009438218	373.35432054893636	358.6073110810665	0.7462359228772787	0.7354399302382003	1.3452452601806006
CELLBIN_47843	L3-6 IT neurons	CellType_Spatialid	0.08660435614121698	-12.6923	504.5454135356938	0.5780101472929745	0.5663807117505331	2.299580846628532
CELLBIN_43210	L3-6 IT neurons	CellType_Spatialid	0.05217561384177951	1.7153394318301558	537.1423491078185	0.4865404780725717	0.47661231192377956	2.475922723596349
CELLBIN_49038	L3-6 IT neurons	CellType_Spatialid	0.061944985608630855	127.92632426564487	539.1630814334455	0.4619523302069154	0.44572059379501655	2.505916101408921
CELLBIN_48606	L3-6 IT neurons	CellType_Spatialid	0.054365627433435364	127.20057733650678	550.370749768148	0.4124369341308197	0.3952898609757332	2.581011918020706
CELLBIN_42302	L3-6 IT neurons	CellType_Spatialid	0.20872820548580312	59.73976511063872	450.895217409423	0.6658848129027134	0.6545462614846722	1.9194294092843218
CELLBIN_32274	L3-6 IT neurons	CellType_Spatialid	0.1818476738622537	118.56317801227428	491.04603068945886	0.5612618252747535	0.5534303788781879	2.0996075384357673
CELLBIN_52557	L3-6 IT neurons	CellType_Spatialid	0.33170290927460677	344.9198490872251	452.5088714247141	0.5656543417934725	0.5545155368235176	2.107101050690265
CELLBIN_57130	L3-6 IT neurons	CellType_Spatialid	0.05084246547297166	-1.03496	533.0055522985397	0.5477362677175762	0.5371508507507713	2.4458182690297816
CELLBIN_39349	L3-6 IT neurons	CellType_Spatialid	0.07003811901646356	24.287487792986482	534.1947948033346	0.4934948590128611	0.4854905324855176	2.396913334560075
CELLBIN_32199	L3-6 IT neurons	CellType_Spatialid	0.10886099429150692	1.0568156952982122	495.3043907693215	0.5706937486312319	0.559915250869817	2.2336716720366554
CELLBIN_36960	L3-6 IT neurons	CellType_Spatialid	0.12156590015787844	105.53630989133389	502.6623250263364	0.5597926824367288	0.5447120713771815	2.2524573129122305
CELLBIN_48214	L3-6 IT neurons	CellType_Spatialid	0.04821062844587791	13.682521261937946	549.9909879821569	0.5012915869643355	0.4961015697206388	2.4405214793616694
CELLBIN_47134	L3-6 IT neurons	CellType_Spatialid	0.561501047381442	523.41425364148	377.51836497838036	0.7174638999697242	0.7040550985561995	1.472389300070112
CELLBIN_50708	L3-6 IT neurons	CellType_Spatialid	0.058993101136438124	5.226700367594933	531.9740767389271	0.521251882443163	0.5102111247291495	2.4318623711814875
CELLBIN_59404	L3-6 IT neurons	CellType_Spatialid	0.0499402473498737	91.67277104099745	546.3147796494555	0.42170091182514274	0.4050838763028321	2.5805627636664923
CELLBIN_47172	L3-6 IT neurons	CellType_Spatialid	0.19957083319352506	127.47461180865838	467.77856015083444	0.5487506357128127	0.5355359364424717	2.1419250256141398
CELLBIN_45467	L3-6 IT neurons	CellType_Spatialid	0.039763587463373995	22.40466932878254	555.5948522985589	0.4316065917240767	0.42108170078197127	2.573536908074708
CELLBIN_50774	L3-6 IT neurons	CellType_Spatialid	0.720960910686457	845.7701876527356	349.07355695599244	0.7628806919254427	0.7527435613792657	1.466535305779034
CELLBIN_60161	L3-6 IT neurons	CellType_Spatialid	0.035682980931739036	6.11770858724183	557.505019441611	0.4464028373933543	0.4368558833514464	2.572310151540517
CELLBIN_50446	L3-6 IT neurons	CellType_Spatialid	0.04074637608040339	-2.29078	554.7572127494248	0.48971583746968095	0.4817039719807311	2.507027662050337
CELLBIN_46088	L3-6 IT neurons	CellType_Spatialid	0.032163102303224576	-48.8495	539.4622493435986	0.5175197796135209	0.5055470331100392	2.567691009685166
CELLBIN_51813	L3-6 IT neurons	CellType_Spatialid	0.11256418602070871	17.642398487386153	505.68971208593723	0.5666262185804328	0.5579091212655165	2.209056942672295
CELLBIN_30587	L3-6 IT neurons	CellType_Spatialid	0.651396442783854	984.3460049915786	393.86311013717767	0.7286974869897047	0.7145685442084276	1.4589821662504152
CELLBIN_59437	L3-6 IT neurons	CellType_Spatialid	0.10200346651145936	91.38094706147162	518.9442995604355	0.5223496024066006	0.50859133751136	2.327544299113755
CELLBIN_55072	L3-6 IT neurons	CellType_Spatialid	0.03999017735841591	57.562652125650715	560.0707009425889	0.4625824235190905	0.4505713941164576	2.557151222629631
CELLBIN_47498	L3-6 IT neurons	CellType_Spatialid	0.10373211706664424	-38.1838	492.2321152258235	0.573089196421931	0.5627510051065574	2.240574365206016
CELLBIN_56654	L3-6 IT neurons	CellType_Spatialid	0.11145155107344192	110.12888463283859	514.8452128825452	0.5034828118188036	0.4904247088593854	2.329705781820977
CELLBIN_51861	L3-6 IT neurons	CellType_Spatialid	0.36470708202940394	263.3735967463339	430.08499248017034	0.6761661750209944	0.6649470236251408	1.6869884303670228
CELLBIN_32358	L3-6 IT neurons	CellType_Spatialid	0.014575873845322617	34.58404852820105	576.993130665163	0.3105791190719435	0.2914408681392166	2.8069828022703143
CELLBIN_61302	L3-6 IT neurons	CellType_Spatialid	0.011480478902411979	94.87496843106229	597.9312191703337	0.28754763418591367	0.2745218119341319	2.8237737048966034
CELLBIN_54120	L3-6 IT neurons	CellType_Spatialid	0.07662447236958889	-44.6265	508.218026868345	0.5840926627914342	0.5748964853348593	2.3059378299080455
CELLBIN_55277	L3-6 IT neurons	CellType_Spatialid	0.019564779129671805	115.87945692556482	582.1439463317848	0.37494384869476005	0.358734241130526	2.7327112017358397
CELLBIN_55593	L3-6 IT neurons	CellType_Spatialid	0.07040929489159807	-4.21353	519.4843767309352	0.5200440521209867	0.5068545149700457	2.409603322832372
CELLBIN_52433	L3-6 IT neurons	CellType_Spatialid	0.3614714554045727	305.43105163722765	449.54036102293196	0.5783903589068043	0.5709782559710119	2.1618861355095826
CELLBIN_47993	L3-6 IT neurons	CellType_Spatialid	0.017659981693041542	-20.8609	566.3584498347277	0.40524871746115265	0.39127545744084113	2.7202834340871425
CELLBIN_49205	L3-6 IT neurons	CellType_Spatialid	0.10216864834828582	48.22991437619851	516.6360996121175	0.5788538520321639	0.5694238303682991	2.2303961399654364
CELLBIN_29725	L3-6 IT neurons	CellType_Spatialid	0.06059499819072203	-28.6534	525.5129946764766	0.5374861851743987	0.5294540788983201	2.388060612808014
CELLBIN_51246	L3-6 IT neurons	CellType_Spatialid	0.40979828001368823	393.9640501939482	432.3732855485724	0.6325901855757647	0.6206143375371301	1.8267018680378753
CELLBIN_53138	L3-6 IT neurons	CellType_Spatialid	0.04356518794443443	4.818863900101416	553.1281526254165	0.4899767399714867	0.4832869499501847	2.483003628476523
CELLBIN_49441	L3-6 IT neurons	CellType_Spatialid	0.02051106944770812	-29.8214	563.1320333327536	0.45216311896685646	0.4420225331895528	2.659861117422989
CELLBIN_48401	L3-6 IT neurons	CellType_Spatialid	0.7052871770068483	967.3137790360806	366.8324771787104	0.7506300014872479	0.7385294744583142	1.4508774475061346
CELLBIN_44911	L3-6 IT neurons	CellType_Spatialid	0.14764944001200933	98.9264078392935	492.3461030768888	0.5609647094186384	0.5498037955637383	2.1682305242174134
CELLBIN_44513	L3-6 IT neurons	CellType_Spatialid	0.3087557067375503	191.12364132444148	436.9318678665492	0.6471239794222189	0.6346018023800695	1.817117233075356
CELLBIN_55825	L3-6 IT neurons	CellType_Spatialid	0.009320811755362703	37.39788294421215	590.0769970312567	0.26643781960171425	0.2513831172595068	2.8549028453686685
CELLBIN_56069	L3-6 IT neurons	CellType_Spatialid	0.1334807269452278	97.15844421067938	495.66060201489597	0.5486922263854717	0.5334903371821653	2.2420473126712843
CELLBIN_50359	L3-6 IT neurons	CellType_Spatialid	0.13002802090197163	115.5614753324663	505.8055498378656	0.5687541271947227	0.5574368858720704	2.191863554603859
CELLBIN_56123	L3-6 IT neurons	CellType_Spatialid	0.329797640627063	234.53918165199434	430.2187964615679	0.6512373442464955	0.6389002133634809	1.7868952539194132
CELLBIN_30490	L3-6 IT neurons	CellType_Spatialid	0.13700761411607953	22.91500836129725	489.09624832541715	0.572286124144792	0.5630340058339703	2.154151455983511
CELLBIN_55738	L3-6 IT neurons	CellType_Spatialid	0.008464422253269552	-42.7156	584.3027007883238	0.43134301550258003	0.4249819720686961	2.762713663271559
CELLBIN_37419	L3-6 IT neurons	CellType_Spatialid	0.02016942160649466	44.328592872531175	578.9622949221481	0.39773544223592316	0.38812597607455845	2.6867596154158995
CELLBIN_46547	L3-6 IT neurons	CellType_Spatialid	0.03703311067478278	-8.6675	553.4420849725226	0.4580788155454911	0.44817220607526653	2.5599979725224333
CELLBIN_43293	L3-6 IT neurons	CellType_Spatialid	0.4842690566039749	337.61901675790136	385.11748327838717	0.7024884179155253	0.6898201635240545	1.5450110512848214
CELLBIN_61568	L3-6 IT neurons	CellType_Spatialid	0.37238224559176447	432.8565099606926	429.06436013658026	0.6204685741048653	0.6032465633378875	1.871760520766092
CELLBIN_46208	L3-6 IT neurons	CellType_Spatialid	0.2010441729173359	-14.8548	451.632154317875	0.6614131249674277	0.6536985359854504	1.8922516226144652
CELLBIN_53887	L3-6 IT neurons	CellType_Spatialid	0.11640301265876879	198.25294440416815	512.4220356593108	0.48843589523709796	0.4693643906493277	2.376539194368207
CELLBIN_59703	L3-6 IT neurons	CellType_Spatialid	0.009274339850159314	-10.8278	585.1733201261629	0.3187802367546976	0.30603315806876236	2.8200181438138743
CELLBIN_55163	L3-6 IT neurons	CellType_Spatialid	0.6629523243729712	846.1562598099645	370.38209142943566	0.7420080600689789	0.7275633218408996	1.378503317880174
CELLBIN_46570	L3-6 IT neurons	CellType_Spatialid	0.2580087068551611	128.5339029559664	446.43742203900604	0.6440009561130834	0.6319035270285744	1.877888260729272
CELLBIN_45939	L3-6 IT neurons	CellType_Spatialid	0.015780082740965512	-31.3959	575.3771100039054	0.46954469663909987	0.4636181932182748	2.66614924563652
CELLBIN_57674	L3-6 IT neurons	CellType_Spatialid	0.6867932075973705	2331.619125969513	398.01094256259387	0.794685306107754	0.783579541000908	2.8892944139421712
CELLBIN_51320	L3-6 IT neurons	CellType_Spatialid	0.04720458342509284	57.9623001869947	557.2913309497892	0.39540555169931507	0.38528626441538405	2.589807869174567
CELLBIN_38324	L3-6 IT neurons	CellType_Spatialid	0.05770245631250595	8.488518517786584	524.7635426113482	0.5274882591830213	0.513931438797158	2.451825001734811
CELLBIN_50194	L3-6 IT neurons	CellType_Spatialid	0.022765579073001353	-64.9314	555.853441384229	0.5239066376352852	0.51800194752396	2.5864211999975026
CELLBIN_52185	L3-6 IT neurons	CellType_Spatialid	0.06725204749615157	22.290346643185273	533.7093872324699	0.5520792372760749	0.5416433278295633	2.3739931152439997
CELLBIN_42133	L3-6 IT neurons	CellType_Spatialid	0.08226096091892214	52.928870836674704	517.2427806556582	0.5246972166039063	0.5096907577359581	2.3834139508496075
CELLBIN_54212	L3-6 IT neurons	CellType_Spatialid	0.05798578210968521	-23.5736	531.4167975696487	0.5405142699255594	0.5303967139193022	2.4150559220703816
CELLBIN_45218	L3-6 IT neurons	CellType_Spatialid	0.03740124897132269	59.1089261067978	554.8370118508415	0.3946858979998663	0.3797206034629664	2.6372295910556396
CELLBIN_57287	L3-6 IT neurons	CellType_Spatialid	0.6052908527287231	635.9687604713756	386.32469306283497	0.7160438210221963	0.7045868183303452	1.5220883765252422
CELLBIN_54429	L3-6 IT neurons	CellType_Spatialid	0.7092413528639469	877.6072504478284	352.49812662736724	0.7597178557397382	0.7466848198653575	1.3378479224052346
CELLBIN_53609	L3-6 IT neurons	CellType_Spatialid	0.02273369618010223	-6.65509	572.5734266047456	0.4877704657152489	0.4820095393494103	2.5984810042068935
CELLBIN_49764	L3-6 IT neurons	CellType_Spatialid	0.011086379000154136	-39.6332	576.8011938121857	0.3914298594220842	0.3797632805764906	2.769614994987117
CELLBIN_51535	L3-6 IT neurons	CellType_Spatialid	0.07841157168533718	81.12199642417524	527.9437085757944	0.49719979888381477	0.4831814626819864	2.4133265333735365
CELLBIN_55734	L3-6 IT neurons	CellType_Spatialid	0.02738966483036807	70.32537517045824	571.8124857779184	0.380806415872619	0.36649190760016015	2.6833379002318147
CELLBIN_56480	L3-6 IT neurons	CellType_Spatialid	0.561996201391444	550.0929844978826	385.8904656134997	0.7000332992793548	0.6863918592573569	1.556231824124015
CELLBIN_34558	L3-6 IT neurons	CellType_Spatialid	0.21683090208070271	91.2780700680479	468.9468902703522	0.614072245007651	0.6068178683874098	1.9409972162865183
CELLBIN_44126	L3-6 IT neurons	CellType_Spatialid	0.015139607431173709	16.113172790953296	577.4489706412579	0.3452453027102756	0.33148069648546225	2.7672372868299213
CELLBIN_45277	L3-6 IT neurons	CellType_Spatialid	0.02925632620602609	-39.3255	547.8010574597594	0.4757653208860743	0.46401723017135094	2.601877430466461
CELLBIN_50575	L3-6 IT neurons	CellType_Spatialid	0.49676243358290084	341.7986829678038	385.3495951409896	0.7039796878020776	0.6914965109304447	1.5346121189228126
CELLBIN_50107	L3-6 IT neurons	CellType_Spatialid	0.12994243140362774	21.56552948495915	473.8963677581851	0.5811071709599832	0.5652822406274669	2.218307406550627
CELLBIN_51667	L3-6 IT neurons	CellType_Spatialid	0.0479855551686591	37.158390225910615	547.7051091583451	0.5016165043261739	0.49366634480257826	2.4654609206949707
CELLBIN_50097	L3-6 IT neurons	CellType_Spatialid	0.10359065290217154	122.38412439591875	517.0122077955228	0.5115807564143823	0.4973316976678469	2.3406695214792115
CELLBIN_48251	L3-6 IT neurons	CellType_Spatialid	0.10294308072114337	-4.60195	500.8817297839906	0.5614208516106588	0.5504624814736024	2.2599803914064958
CELLBIN_38782	L3-6 IT neurons	CellType_Spatialid	0.0036614865366569635	2.545176751009223	600.0313619366631	0.2741884445541386	0.2589490342358125	2.9034644002332444
CELLBIN_45777	L3-6 IT neurons	CellType_Spatialid	0.7395213528988953	1752.145264833487	365.06523034188007	0.7792638173039382	0.7670138420648158	1.973105849271474
CELLBIN_58948	L3-6 IT neurons	CellType_Spatialid	0.03671315174564447	-38.6105	539.8581335179474	0.4867866212208103	0.47541129187925074	2.553189030610417
CELLBIN_57738	L3-6 IT neurons	CellType_Spatialid	0.09055292237726825	-23.4772	506.99469758965415	0.5868182061601022	0.5786598450244992	2.245073008998409
CELLBIN_52152	L3-6 IT neurons	CellType_Spatialid	0.25576503565702063	274.82854987418654	469.6223965969393	0.5914500569678809	0.5776213095328758	2.0009661215413
CELLBIN_41174	L3-6 IT neurons	CellType_Spatialid	0.01646329257952466	8.806549844179884	569.8525414523723	0.3711618597382752	0.3560085178353361	2.749581778111558
CELLBIN_48182	L3-6 IT neurons	CellType_Spatialid	0.4669148594686604	330.98751535563883	384.4925694521819	0.6965136015771348	0.6830475777640683	1.5766771110117368
CELLBIN_32141	L3-6 IT neurons	CellType_Spatialid	0.018123776911211798	6.784512455487828	575.0174925183826	0.3695405843065176	0.3557419609207384	2.735022063982012
CELLBIN_45116	L3-6 IT neurons	CellType_Spatialid	0.054698166082137276	32.77472112209264	546.9847010451795	0.4736624483776526	0.4640167047516334	2.4764496320940843
CELLBIN_50801	L3-6 IT neurons	CellType_Spatialid	0.34085307539362814	219.44168430861626	425.32297132962657	0.6807013440536452	0.6675810921122478	1.7193963996152755
CELLBIN_45945	L3-6 IT neurons	CellType_Spatialid	0.060058826686933034	-27.4657	532.4865777183045	0.5693334188723435	0.5647113171529033	2.3331480443869173
CELLBIN_44668	L3-6 IT neurons	CellType_Spatialid	0.35339993335952724	272.62972928372176	425.31320151420283	0.6708797119252746	0.6570258604831113	1.7330518937791914
CELLBIN_54067	L3-6 IT neurons	CellType_Spatialid	0.12185129844104044	57.29606598503872	504.25817606380815	0.5618111660859756	0.5528814368259758	2.1961360350582435
CELLBIN_43716	L3-6 IT neurons	CellType_Spatialid	0.020688171248279492	-33.7728	562.4223892456587	0.4559629817142294	0.4452573770140894	2.6602727267790667
CELLBIN_60861	L3-6 IT neurons	CellType_Spatialid	0.22520477372060882	368.99273773823825	483.6392758908766	0.5435174274356355	0.5241309333581349	2.161062944021195
CELLBIN_49042	L3-6 IT neurons	CellType_Spatialid	0.07532706418525116	-23.766	521.4025959941915	0.5642262679513463	0.5573507814512131	2.301061363997903
CELLBIN_43455	L3-6 IT neurons	CellType_Spatialid	0.7278529192649897	1143.398286200947	364.88958576899176	0.7589021377756118	0.7471388031893922	1.5031917725361006
CELLBIN_55005	L3-6 IT neurons	CellType_Spatialid	0.3016710174282326	339.97624149929516	468.332015561825	0.5630031861119644	0.5525383208159208	2.093753523564562
CELLBIN_50356	L3-6 IT neurons	CellType_Spatialid	0.07498421095480483	76.13509915121331	520.2845047758411	0.5266403833476545	0.5111358514726897	2.4067954054503895
CELLBIN_43054	L3-6 IT neurons	CellType_Spatialid	0.26906194560573354	174.05298926376278	443.0918936316399	0.681607194072208	0.6683202676026485	1.8192076661683645
CELLBIN_55663	L3-6 IT neurons	CellType_Spatialid	0.007032629595580657	-53.6542	583.639842118147	0.4658015370117093	0.4599679647671004	2.7746977681556335
CELLBIN_62870	L3-6 IT neurons	CellType_Spatialid	0.08726327143991423	53.292723476725754	518.6591142739112	0.5313800806599782	0.5176841393237921	2.3537944902170564
CELLBIN_56980	L3-6 IT neurons	CellType_Spatialid	0.7375946615820651	1119.3647487819335	360.758880668693	0.7659873304014359	0.7532614356273695	1.4012363108554817
CELLBIN_54749	L3-6 IT neurons	CellType_Spatialid	0.033204032459811045	-27.8891	552.0239598360332	0.4668317332075525	0.45773527198634517	2.567454990562736
CELLBIN_46503	L3-6 IT neurons	CellType_Spatialid	0.11469131135591035	76.3313291503188	496.9437767267448	0.5261558448422	0.5105707695487746	2.3091936958548276
CELLBIN_45060	L3-6 IT neurons	CellType_Spatialid	0.6687214964596464	808.6103176632339	360.53717444250356	0.7231085015983278	0.7099242708272036	1.582178474981284
CELLBIN_47254	L3-6 IT neurons	CellType_Spatialid	0.010229601122265211	43.3860186019615	592.8097501917663	0.29747241683738945	0.284264644079278	2.8254519366438338
CELLBIN_59942	L3-6 IT neurons	CellType_Spatialid	0.3420463836894487	375.06365235138935	447.3768374136184	0.5988388444242453	0.5852136542217581	1.946525012923057
CELLBIN_50177	L3-6 IT neurons	CellType_Spatialid	0.12905431601174042	30.011991223932487	500.18670500484797	0.6098154452595237	0.6024046280075543	2.106151250210679
CELLBIN_41011	L3-6 IT neurons	CellType_Spatialid	0.7017088950928289	715.7622180630283	351.6061435627472	0.765025744313185	0.7560731018981087	1.3826866640401194
CELLBIN_56747	L3-6 IT neurons	CellType_Spatialid	0.12868107464568893	-7.9741	478.59231117102036	0.6157656684828356	0.6031731736712862	2.159344657140595
CELLBIN_40560	L3-6 IT neurons	CellType_Spatialid	0.023041675786374467	-16.1162	567.1370173660567	0.40646197970071496	0.3961052087972805	2.6682733274602928
CELLBIN_48499	L3-6 IT neurons	CellType_Spatialid	0.1778870887054407	35.653380390441335	478.82351183060814	0.6162928417385546	0.609004483654848	1.993919346355696
CELLBIN_47285	L3-6 IT neurons	CellType_Spatialid	0.031030771870539816	-32.2736	544.3029277181411	0.44082841358584557	0.42731095705171274	2.62148508525812
CELLBIN_47742	L3-6 IT neurons	CellType_Spatialid	0.6790665961741776	725.1736022977695	349.22004001939956	0.7541882283854862	0.7423921001203463	1.3457445096816654
CELLBIN_59389	L3-6 IT neurons	CellType_Spatialid	0.1864240363950837	204.2775549125859	499.43668942612265	0.531146585172109	0.5190727832733827	2.188567282269014
CELLBIN_53178	L3-6 IT neurons	CellType_Spatialid	0.7012596253015291	925.4416816638997	359.9630666910274	0.7415499504491734	0.7295846759542726	1.5706678889680417
CELLBIN_54246	L3-6 IT neurons	CellType_Spatialid	0.03831407140478261	66.37707188288928	558.7658647024272	0.4369323745173072	0.4235298731860561	2.590926488007102
CELLBIN_45988	L3-6 IT neurons	CellType_Spatialid	0.18584662011118808	97.24408411937907	480.9620496579793	0.5996946945631627	0.5885967281832138	2.0455572781604645
CELLBIN_51360	L3-6 IT neurons	CellType_Spatialid	0.024224866172380722	11.748072784444897	565.9426921995849	0.41792836990534077	0.405006900560709	2.667850929893086
CELLBIN_52514	L3-6 IT neurons	CellType_Spatialid	0.05692839245085261	-59.0425	521.2201596769307	0.5506450659484757	0.5408777559020181	2.410149816758196
CELLBIN_48004	L3-6 IT neurons	CellType_Spatialid	0.03469089182981447	47.07567224689549	549.717376447718	0.4659145779046502	0.4502624137142167	2.600537028258472
CELLBIN_32213	L3-6 IT neurons	CellType_Spatialid	0.0661509865079602	-50.0904	507.8380465118297	0.5192333672700746	0.5042252759941475	2.437310719669098
CELLBIN_47005	L3-6 IT neurons	CellType_Spatialid	0.6313423951912273	769.0770033458055	386.4267753371844	0.7367195159921517	0.724488175707259	1.403331596066919
CELLBIN_40990	L3-6 IT neurons	CellType_Spatialid	0.14502924993001323	79.73718060881208	484.2088366437374	0.5435737774087464	0.5277736640989061	2.2329835558373206
CELLBIN_30964	L3-6 IT neurons	CellType_Spatialid	0.010639796477056675	-25.3424	584.8768945421606	0.370648053364798	0.3620649134750175	2.768240331774471
CELLBIN_57258	L3-6 IT neurons	CellType_Spatialid	0.12853869812559715	87.59991097100848	486.90582972871437	0.5620870637455689	0.5464630856253018	2.239297307964012
CELLBIN_56797	L3-6 IT neurons	CellType_Spatialid	0.1288458580247861	48.76210137382671	485.22719779283483	0.627492853157548	0.6151923065077303	2.1463952291605426
CELLBIN_46766	L3-6 IT neurons	CellType_Spatialid	0.019555548911920576	-7.49667	564.7350244816644	0.38680585168066145	0.3712480306120014	2.7237449230471813
CELLBIN_42835	L3-6 IT neurons	CellType_Spatialid	0.10809389771688754	103.60146059505487	515.0584601895198	0.6089976903530574	0.5990599986532207	2.192765917604105
CELLBIN_53561	L3-6 IT neurons	CellType_Spatialid	0.6516569184996241	733.7714598079422	367.812514125327	0.7259439974617806	0.7129163611550083	1.5009813838108865
CELLBIN_59070	L3-6 IT neurons	CellType_Spatialid	0.5437582308290166	536.8631370468204	384.5544916212687	0.6824431343669595	0.668813393975863	1.6422081754424345
CELLBIN_53247	L3-6 IT neurons	CellType_Spatialid	0.04403196923559575	-5.49585	545.1709423488528	0.44696161276777086	0.43473945098112965	2.554261630274236
CELLBIN_43936	L3-6 IT neurons	CellType_Spatialid	0.06724730785055885	46.184692826509135	533.1147158611412	0.5012911606703128	0.4883318076345357	2.4338945054147847
CELLBIN_49626	L3-6 IT neurons	CellType_Spatialid	0.13261337683626181	-8.05368	490.1945097117068	0.6361930810998178	0.6294190195624239	2.062552413688222
CELLBIN_49147	L3-6 IT neurons	CellType_Spatialid	0.07054113626247052	54.672666521131596	521.4599054104598	0.5051514210019579	0.4902015138891241	2.4340812571000465
CELLBIN_46165	L3-6 IT neurons	CellType_Spatialid	0.04942846398542231	110.92309630500021	551.3885209417301	0.5045851691310287	0.49199352767738364	2.4927247380894917
CELLBIN_46861	L3-6 IT neurons	CellType_Spatialid	0.03306069002887906	-35.4176	544.7940526687694	0.5047477900971221	0.4936226944805701	2.5621017402858977
CELLBIN_59341	L3-6 IT neurons	CellType_Spatialid	0.08861204954523542	2.5117160715604	508.08334100115724	0.555511286659165	0.5445716138555101	2.305088331146673
CELLBIN_55739	L3-6 IT neurons	CellType_Spatialid	0.1371296750804381	35.22123855254205	488.39612889703744	0.6358047522596377	0.625824648354669	2.091277294308414
CELLBIN_49773	L3-6 IT neurons	CellType_Spatialid	0.020446135747129526	-18.0999	566.4039046995806	0.4093815165331854	0.39747624999351044	2.690149344773203
CELLBIN_62893	L3-6 IT neurons	CellType_Spatialid	0.02803473296563437	59.59746843412744	565.3862718744421	0.36082213429750076	0.34437157869527774	2.704941342093201
CELLBIN_45449	L3-6 IT neurons	CellType_Spatialid	0.2699097121719159	292.6542235616605	457.7594944563202	0.6128475427938709	0.5953032752731087	1.9670223287065283
CELLBIN_56382	L3-6 IT neurons	CellType_Spatialid	0.0217561052610388	39.065713663095266	569.0219658947915	0.3886538831352848	0.37507972768669773	2.7019331181172435
CELLBIN_38642	L3-6 IT neurons	CellType_Spatialid	0.4150267020081681	331.0500534410937	421.709264179194	0.6829073133977167	0.6730946239849103	1.6263814499617835
CELLBIN_46298	L3-6 IT neurons	CellType_Spatialid	0.04606237792576316	47.38089592256482	559.6223538579683	0.46239021970325134	0.45129147971774003	2.526923857808392
CELLBIN_50634	L3-6 IT neurons	CellType_Spatialid	0.037393027189962874	10.863091393697669	557.1231921721138	0.5061673050798379	0.49724864199364044	2.521190014392319
CELLBIN_62027	L3-6 IT neurons	CellType_Spatialid	0.022439476254236295	91.76284500484721	576.2641242418894	0.4060297099338908	0.38977373961323625	2.699596914364577
CELLBIN_53424	L3-6 IT neurons	CellType_Spatialid	0.6673438903794222	914.506019682309	379.5781962844149	0.739718164168334	0.7255434774067024	1.4016696364914214
CELLBIN_46689	L3-6 IT neurons	CellType_Spatialid	0.015893235423041278	21.489008616112862	573.5458986676556	0.4235183785268484	0.4107672692402703	2.7203824844219118
CELLBIN_49084	L3-6 IT neurons	CellType_Spatialid	0.09241080864066724	-60.396	495.10440286605365	0.579200119125705	0.5696091346391929	2.260425184727966
CELLBIN_35565	L3-6 IT neurons	CellType_Spatialid	0.05519201096602857	21.67551631443078	537.3419882037743	0.5364838517906741	0.5264860994070831	2.4281950615694115
CELLBIN_58122	L3-6 IT neurons	CellType_Spatialid	0.5246802891148109	782.3487842343909	424.0447951222627	0.6407130268461544	0.6246818933455758	1.861458096545175
CELLBIN_55884	L3-6 IT neurons	CellType_Spatialid	0.06547344508485194	135.02255189165982	552.7538170835084	0.4672158815906881	0.4570681504887976	2.4549515773954558
CELLBIN_60106	L3-6 IT neurons	CellType_Spatialid	0.013809645487628515	16.568785517310303	581.964007625868	0.39328462108832457	0.38064383016735964	2.7487634185898986
CELLBIN_43013	L3-6 IT neurons	CellType_Spatialid	0.3252093085388753	255.62416818801887	431.9929488578281	0.6703354064918708	0.6561218369351326	1.7684708461823324
CELLBIN_48124	L3-6 IT neurons	CellType_Spatialid	0.3577751245946586	247.7779237745111	427.97416138921983	0.6539428969653157	0.6426139026285183	1.752891641943736
CELLBIN_45037	L3-6 IT neurons	CellType_Spatialid	0.30970888965410176	193.42051899470167	432.8083966971416	0.6730265085828222	0.6613392396662026	1.7553590827181567
CELLBIN_50249	L3-6 IT neurons	CellType_Spatialid	0.05452221250950691	147.7611717633734	555.3100124530962	0.4662961353257686	0.4542199808330107	2.500095727505917
CELLBIN_56851	L3-6 IT neurons	CellType_Spatialid	0.4271459945467995	445.24654061198044	429.8472049188528	0.6255561788976481	0.6151765705665061	1.8947898849419142
CELLBIN_43891	L3-6 IT neurons	CellType_Spatialid	0.021816017843546878	-38.1715	564.2421300778755	0.4858850344826388	0.47714292212001375	2.6279313925825942
CELLBIN_41296	L3-6 IT neurons	CellType_Spatialid	0.5809756838126815	2833.57796566096	438.53554218118694	0.7697369564559117	0.7606567319418632	5.453512474072851
CELLBIN_38241	L3-6 IT neurons	CellType_Spatialid	0.21533300641098885	62.359396618139186	445.37731231115214	0.6220905770274437	0.6081860077801384	1.9922194826860526
CELLBIN_55404	L3-6 IT neurons	CellType_Spatialid	0.2905777373905281	231.11424845607405	445.3194886094539	0.6445221953553595	0.6313934942787597	1.8469265091525588
CELLBIN_40692	L3-6 IT neurons	CellType_Spatialid	0.15650560646179432	6.328643171084455	488.7107521431839	0.5951732151682123	0.5888851978520495	2.054145143855741
CELLBIN_45336	L3-6 IT neurons	CellType_Spatialid	0.09117119563026001	-21.6781	510.52810840602643	0.5948105511784147	0.5875437649382478	2.226770956279619
CELLBIN_46106	L3-6 IT neurons	CellType_Spatialid	0.6023378292164406	762.7048111334268	385.5416755818949	0.7096008049847984	0.6954272229159136	1.5271717739806159
CELLBIN_48508	L3-6 IT neurons	CellType_Spatialid	0.010567765738038684	-9.98495	589.7809759764338	0.3680180639955346	0.3610551985622157	2.762132852573085
CELLBIN_44355	L3-6 IT neurons	CellType_Spatialid	0.26826355081271164	72.49621306122651	424.7716211661176	0.6797429590354327	0.6677669742946271	1.8063129086711247
CELLBIN_51170	L3-6 IT neurons	CellType_Spatialid	0.04809280356404616	16.756167059242053	536.0726528357357	0.4593170647604934	0.4426669005473962	2.5543180290892407
CELLBIN_54217	L3-6 IT neurons	CellType_Spatialid	0.009824356168893496	-7.19029	589.8186954178561	0.3039356079991184	0.2953062423923817	2.8099195275956905
CELLBIN_47162	L3-6 IT neurons	CellType_Spatialid	0.037008862161449524	88.73363570742444	568.7250353562408	0.4101897315801636	0.3975783639118424	2.613873246000696
CELLBIN_50823	L3-6 IT neurons	CellType_Spatialid	0.4157031561530596	268.209095860318	396.8011211603795	0.7001111418308681	0.6863373422802268	1.6076781558533535
CELLBIN_52549	L3-6 IT neurons	CellType_Spatialid	0.7538400705650286	1409.7602754043673	366.2354274730319	0.7723080761157168	0.7580936267250955	1.3785024273252913
CELLBIN_55073	L3-6 IT neurons	CellType_Spatialid	0.03088813756271487	41.94765997483405	561.0514292375402	0.4097010710464365	0.39479854521777924	2.6494452235279105
CELLBIN_54646	L3-6 IT neurons	CellType_Spatialid	0.4610149330697814	390.511823679266	397.19687071304526	0.6899352251987113	0.6758348541463546	1.6037703398893821
CELLBIN_40844	L3-6 IT neurons	CellType_Spatialid	0.04604986576117211	-19.1833	543.8316019758623	0.5216236401132045	0.5149657686721066	2.4492387188710913
CELLBIN_54737	L3-6 IT neurons	CellType_Spatialid	0.012197068998931292	11.362341534981882	587.1328299061295	0.3430893088785112	0.33334187448030667	2.773329810661977
CELLBIN_57889	L3-6 IT neurons	CellType_Spatialid	0.045780873773515016	-8.42167	548.136259090328	0.46796437738705154	0.45977300474387967	2.5032909839492423
CELLBIN_60951	L3-6 IT neurons	CellType_Spatialid	0.01782727484583177	-12.4177	571.4204997610606	0.34767270212729035	0.3375137939209712	2.736445830013994
CELLBIN_59610	L3-6 IT neurons	CellType_Spatialid	0.08386223485871598	70.31189859764478	522.9548697921493	0.512353922668711	0.49948096404549325	2.3755568128857227
CELLBIN_43699	L3-6 IT neurons	CellType_Spatialid	0.11664720079905404	-1.31457	489.94336475553155	0.5275293035174016	0.5150672347429233	2.281791634220555
CELLBIN_44548	L3-6 IT neurons	CellType_Spatialid	0.09424081159458873	56.911788782692184	527.1044448076791	0.47567213000398856	0.466283519833859	2.380918967349354
CELLBIN_53930	L3-6 IT neurons	CellType_Spatialid	0.040987387679724326	-22.9916	535.7767100140555	0.4814074889546923	0.46708079094027566	2.5547957625571325
CELLBIN_62282	L3-6 IT neurons	CellType_Spatialid	0.02120695923368335	10.3255707024098	575.2838603870962	0.3762342900532	0.3659272247285976	2.698363347549878
CELLBIN_57106	L3-6 IT neurons	CellType_Spatialid	0.2972408342739947	179.71341808530315	444.6221595801514	0.6172159952654769	0.6061831870677886	1.8913253680573314
CELLBIN_54709	L3-6 IT neurons	CellType_Spatialid	0.04183101297906094	50.822377534213125	558.8404252569084	0.4516997010867101	0.4425504849082867	2.5394925478802897
CELLBIN_44078	L3-6 IT neurons	CellType_Spatialid	0.022149252180268995	-7.7537	563.2026777500522	0.3888569838821724	0.3747436939863122	2.7019760287619237
CELLBIN_51332	L3-6 IT neurons	CellType_Spatialid	0.2555508494197783	166.26897840305114	443.36448346409446	0.6517177051267857	0.637881448779244	1.8872997345446705
CELLBIN_55321	L3-6 IT neurons	CellType_Spatialid	0.08708692808485997	191.279487584067	532.7677091257779	0.41754640686128863	0.39954757950062875	2.5228868434461504
CELLBIN_57481	L3-6 IT neurons	CellType_Spatialid	0.2899186683230555	175.14909232263517	441.84526202380005	0.6423567575201236	0.629175181013906	1.8524401198171667
CELLBIN_51777	L3-6 IT neurons	CellType_Spatialid	0.046931207539855774	30.904682325295283	547.489355712023	0.4851362721011586	0.4743905135967406	2.5034020944535724
CELLBIN_53164	L3-6 IT neurons	CellType_Spatialid	0.03324264108090382	-7.35349	544.5610585718746	0.4434803696069822	0.42712883435333865	2.623770076233501
CELLBIN_56844	L3-6 IT neurons	CellType_Spatialid	0.4719253766898395	489.7247600106295	400.1153264060654	0.6745430338350362	0.6567033725424875	1.6645546172116659
CELLBIN_38153	L3-6 IT neurons	CellType_Spatialid	0.18964620679133695	98.49190775059637	461.07597088643814	0.6079694338840596	0.5928435313991686	2.064984571353618
CELLBIN_54982	L3-6 IT neurons	CellType_Spatialid	0.68419010164333	1136.7771696584396	376.86050556527886	0.7218903841178469	0.7109343277673658	1.9988437022180972
CELLBIN_37502	L3-6 IT neurons	CellType_Spatialid	0.02319133726459219	56.27009082562107	577.6121449652253	0.37759841649145964	0.36679129616376854	2.6896062053350325
CELLBIN_41785	L3-6 IT neurons	CellType_Spatialid	0.28608219824927206	375.878939353579	472.64871498531556	0.6166335345185479	0.6031700629142515	1.9144826440494913
CELLBIN_61383	L3-6 IT neurons	CellType_Spatialid	0.02052347699997017	-15.6987	563.5779382571797	0.40447607559436405	0.3896686104233741	2.705579462984972
CELLBIN_45971	L3-6 IT neurons	CellType_Spatialid	0.14664505698409747	109.17406158070847	495.6996398224679	0.5562054458764665	0.5453510603827563	2.17487938886635
CELLBIN_41905	L3-6 IT neurons	CellType_Spatialid	0.023691077345789298	143.05250536330254	582.503465771912	0.32883212766467307	0.30977506677083294	2.75499305669159
CELLBIN_60193	L3-6 IT neurons	CellType_Spatialid	0.032728651997896756	-30.2882	540.8108882450724	0.4310589755054939	0.4154428001403072	2.63020692409197
CELLBIN_62986	L3-6 IT neurons	CellType_Spatialid	0.33434693076543404	327.4189906886586	435.99190665885527	0.6366093347737865	0.6213670470516125	1.839328834545101
CELLBIN_62613	L3-6 IT neurons	CellType_Spatialid	0.04119754311437778	70.36033939148106	555.2947667980469	0.36487385590537774	0.3501696927746063	2.658343560910066
CELLBIN_48721	L3-6 IT neurons	CellType_Spatialid	0.6495701788611267	891.1941179555589	389.48848779076707	0.7323383055298565	0.7196384190770865	1.4504336289515984
CELLBIN_61730	L3-6 IT neurons	CellType_Spatialid	0.25448210111791947	102.31704020555871	442.88767636208604	0.6471097526913686	0.63542443024899	1.8731202497168733
CELLBIN_50617	L3-6 IT neurons	CellType_Spatialid	0.0643239345664569	-2.47462	523.9934952825539	0.4937317722739735	0.481332293645088	2.4458833476903163
CELLBIN_51653	L3-6 IT neurons	CellType_Spatialid	0.05624278207560993	-60.0518	517.7337739293836	0.5777216542019508	0.5669894677176902	2.4073813704587392
CELLBIN_56735	L3-6 IT neurons	CellType_Spatialid	0.011030365094561637	98.3998588369091	594.9723885258107	0.28770058912850277	0.26785169225569905	2.8416839567802787
CELLBIN_44320	L3-6 IT neurons	CellType_Spatialid	0.03543652308781185	-46.9065	545.5978837169034	0.490256201625467	0.48186979699902216	2.5364414416689884
CELLBIN_43589	L3-6 IT neurons	CellType_Spatialid	0.5953910972444578	748.0402424980318	392.67168555810605	0.6854406646791846	0.6737978676730548	1.7687785023360127
CELLBIN_50082	L3-6 IT neurons	CellType_Spatialid	0.1451272585509634	127.8075606884575	496.94849005055676	0.5080821341622772	0.49438923173881305	2.2800048690164543
CELLBIN_53845	L3-6 IT neurons	CellType_Spatialid	0.03421641540284716	-10.3033	557.3451783063839	0.4238530404273338	0.4166178341503456	2.5823149136376116
CELLBIN_46854	L3-6 IT neurons	CellType_Spatialid	0.17947409646148335	77.6230646677494	474.0468775627292	0.6045935829752067	0.5936754433857059	2.0467970194434404
CELLBIN_55188	L3-6 IT neurons	CellType_Spatialid	0.08704446731672515	57.83190961879616	524.7121512607689	0.558464035779353	0.5496321985045293	2.287396484601495
CELLBIN_47766	L3-6 IT neurons	CellType_Spatialid	0.49787915565796687	249.20127457309724	382.44537652474827	0.7376548395348459	0.728250590154448	1.4027657978122925
CELLBIN_37956	L3-6 IT neurons	CellType_Spatialid	0.04814178440128822	-0.858362	545.732668099112	0.42926136692874334	0.4194810330488182	2.5438360049898034
CELLBIN_46111	L3-6 IT neurons	CellType_Spatialid	0.5589301427648113	423.61119525335414	388.5204895855697	0.733177922221737	0.7240568631399067	1.4049031711913342
CELLBIN_48178	L3-6 IT neurons	CellType_Spatialid	0.08524820397437916	142.7477752795969	527.0895300631049	0.46988312744783917	0.45272264785646255	2.4465718630944364
CELLBIN_50189	L3-6 IT neurons	CellType_Spatialid	0.231888448028076	317.769434662353	493.8051574814271	0.5818113869850393	0.5692147679728548	2.036017316725126
CELLBIN_48147	L3-6 IT neurons	CellType_Spatialid	0.11190146199239066	74.16322319870285	502.51904530883854	0.572406674070208	0.5584080678495245	2.2536415284537683
CELLBIN_42857	L3-6 IT neurons	CellType_Spatialid	0.1339129630635251	33.47851455372632	494.4450492163607	0.5825256356021828	0.5733495410286151	2.146077474328168
CELLBIN_51296	L3-6 IT neurons	CellType_Spatialid	0.019065736996011187	-30.1628	569.3346299796322	0.4637678696500703	0.4569000901800026	2.645480264129695
CELLBIN_49585	L3-6 IT neurons	CellType_Spatialid	0.11593488195473793	28.657077801832443	514.290606184434	0.5472448482047273	0.5406543150259511	2.2074305415228896
CELLBIN_55530	L3-6 IT neurons	CellType_Spatialid	0.027217533605181025	-25.4292	560.3695378101597	0.48929417581995177	0.4815925338972148	2.5806836102713846
CELLBIN_50590	L3-6 IT neurons	CellType_Spatialid	0.5134148748366462	548.8440595724093	400.21621212934315	0.6973875239609462	0.6826948413105032	1.5609392944149096
CELLBIN_54524	L3-6 IT neurons	CellType_Spatialid	0.04728917570180936	-10.8685	533.8684341762379	0.5018963859627211	0.49061671275275404	2.4941254437946547
CELLBIN_49816	L3-6 IT neurons	CellType_Spatialid	0.24093805065964613	211.41220923091169	463.2187626445492	0.5973726739669274	0.5829259415009126	2.005724913983403
CELLBIN_52346	L3-6 IT neurons	CellType_Spatialid	0.03540138648419305	9.752635431007661	554.6634832151251	0.4711278865072572	0.4607256279033712	2.562475055673631
CELLBIN_38852	L3-6 IT neurons	CellType_Spatialid	0.6913859561648442	1171.6331228101903	382.6449039862762	0.7267236427201625	0.7157042694198971	2.029566763928433
CELLBIN_28510	L3-6 IT neurons	CellType_Spatialid	0.011841565051360995	45.58749848508295	591.2668732052274	0.30971048357288955	0.2960894855207191	2.8087257204571854
CELLBIN_41113	L3-6 IT neurons	CellType_Spatialid	0.5078195997990971	483.507807365282	418.7271280197631	0.6997594316179372	0.6911039115517326	1.559410288854443
CELLBIN_53855	L3-6 IT neurons	CellType_Spatialid	0.023591091142493265	-23.1659	558.7355774546219	0.4486278123141497	0.4374047185624146	2.6465741159994716
CELLBIN_48699	L3-6 IT neurons	CellType_Spatialid	0.45227162382051206	347.7030009019714	403.07245921199495	0.6653970165092746	0.652874309767376	1.6911316565727939
CELLBIN_49921	L3-6 IT neurons	CellType_Spatialid	0.47091212031019425	363.90846344530047	394.60806087584086	0.6950714267362916	0.6825027329575906	1.5752064428032495
CELLBIN_51277	L3-6 IT neurons	CellType_Spatialid	0.24056266174066376	163.0031361495805	467.9110817672063	0.5934418972544004	0.5827261232860108	1.9902661850440435
CELLBIN_52860	L3-6 IT neurons	CellType_Spatialid	0.031029726770832208	16.869033796114437	570.1739032847004	0.43048857015536923	0.4234254301693587	2.5898433989695144
CELLBIN_46685	L3-6 IT neurons	CellType_Spatialid	0.7015497488349604	2274.1835440995087	403.7775282899794	0.7844599962508209	0.7729041511895786	2.6233379776414374
CELLBIN_49066	L3-6 IT neurons	CellType_Spatialid	0.033961141112751815	-47.8489	547.717159582965	0.5241357919370402	0.5176220720599686	2.512031880507522
CELLBIN_54643	L3-6 IT neurons	CellType_Spatialid	0.0735471974709332	10.084809782005056	522.4206956677209	0.5392327032951633	0.5303104393781836	2.3481065797155125
CELLBIN_50131	L3-6 IT neurons	CellType_Spatialid	0.024837093161468735	-22.9178	563.6339655022038	0.4638161299402082	0.45524229453628684	2.6146514286751543
CELLBIN_45061	L3-6 IT neurons	CellType_Spatialid	0.015005854254603886	-23.3764	572.5132638465683	0.3354524700165957	0.322176835142035	2.772317897361883
CELLBIN_60131	L3-6 IT neurons	CellType_Spatialid	0.20043045283337324	279.0497195811824	513.030428936714	0.49015453128960323	0.479849272269038	2.3254495200004115
CELLBIN_38897	L3-6 IT neurons	CellType_Spatialid	0.08961459256729641	-42.1531	507.82264911128436	0.6089748653328838	0.6021270687924004	2.2165263719072765
CELLBIN_48978	L3-6 IT neurons	CellType_Spatialid	0.6977646584184204	827.8475275132894	372.45822816306827	0.7570695581653981	0.7480610922541854	1.4678113526411807
CELLBIN_57461	L3-6 IT neurons	CellType_Spatialid	0.05348177669885804	-10.266	532.1606730210057	0.5765409769383025	0.5683275789788966	2.3973725743062744
CELLBIN_56907	L3-6 IT neurons	CellType_Spatialid	0.28496361691763566	163.6596993496977	439.8480923629185	0.6700437172673916	0.6578731895494454	1.7983025936217956
CELLBIN_41257	L3/4 IT neurons	CellType_Spatialid	0.33980905398877514	675.5699813162616	412.5098954997982	0.48401355378529204	0.4536161573286161	0.8195234501241582
CELLBIN_30098	L3/4 IT neurons	CellType_Spatialid	0.03698080719384742	43.98591184906014	456.11096169305387	0.35271164170077823	0.3436066737771655	0.7748823847725097
CELLBIN_54434	L3/4 IT neurons	CellType_Spatialid	0.265850812974233	389.3136395652884	410.19816580139513	0.477109844391099	0.4524926616997155	0.7429040912745892
CELLBIN_47561	L3/4 IT neurons	CellType_Spatialid	0.3513961595999598	952.6565209982678	431.0674671804111	0.4756096622073726	0.44924628791959637	0.9572864941499086
CELLBIN_52691	L3/4 IT neurons	CellType_Spatialid	0.35640396050424733	588.0729721870487	405.5197888962321	0.5111820689988485	0.488720524063113	0.8083648363795495
CELLBIN_63413	L3/4 IT neurons	CellType_Spatialid	0.02823546760747157	121.84473265539388	469.37787734266635	0.2659486563762442	0.24768224542840644	0.8261169186516799
CELLBIN_55358	L3/4 IT neurons	CellType_Spatialid	0.029884371665739623	95.87914434212568	468.10408855866916	0.26910310199235016	0.2528489028130015	0.8263442538337987
CELLBIN_49225	L3/4 IT neurons	CellType_Spatialid	0.0562727995759913	158.4468684436227	461.6889869747496	0.30611382435452794	0.2910745835328057	0.8220762867097828
CELLBIN_31538	L3/4 IT neurons	CellType_Spatialid	0.013397913192068685	-22.7466	460.06617031207463	0.36485339845435594	0.3598134051214108	0.7919730900450045
CELLBIN_60814	L3/4 IT neurons	CellType_Spatialid	0.24035640734539263	518.6685395442785	434.1345441845595	0.42162263261848576	0.402380984474654	0.9186131880689384
CELLBIN_59674	L3/4 IT neurons	CellType_Spatialid	0.06263031786239956	148.86304596249207	458.07257938479734	0.3323776918682761	0.3206897414292128	0.8036542656721732
CELLBIN_60836	L3/4 IT neurons	CellType_Spatialid	0.054277191643943005	131.80384354625852	458.1561109060324	0.3244390873154484	0.30481448024249047	0.7962181458031015
CELLBIN_60855	L3/4 IT neurons	CellType_Spatialid	0.17154827360664426	491.4686220481491	449.07531984846054	0.3604058333081863	0.32932629099814753	0.8705048323003979
CELLBIN_54307	L3/4 IT neurons	CellType_Spatialid	0.018572297273699332	26.59317852243111	466.675838499277	0.30256878541959425	0.29699732012021224	0.8040463457156027
CELLBIN_45702	L3/4 IT neurons	CellType_Spatialid	0.04540649365827305	62.979779401624924	453.3069503838485	0.3352205998886694	0.3225880123610698	0.786753419079159
CELLBIN_52968	L3/4 IT neurons	CellType_Spatialid	0.15505921183103058	452.3174132389579	443.07425026455945	0.3431808982085369	0.3153530586695134	0.898810377910472
CELLBIN_55105	L3/4 IT neurons	CellType_Spatialid	0.18413593114964916	351.4920570346565	428.30312699627405	0.39607922708607834	0.3742229462585422	0.8407896579680972
CELLBIN_34661	L3/4 IT neurons	CellType_Spatialid	0.03883825924755628	72.00718041026488	456.5438608099528	0.3291546156323294	0.31433125732941225	0.7888842431737627
CELLBIN_54446	L3/4 IT neurons	CellType_Spatialid	0.2505414302798982	309.17377541683163	413.1582692371933	0.4939048739543121	0.47395807118468464	0.7055080567022346
CELLBIN_39216	L3/4 IT neurons	CellType_Spatialid	0.03139349459191416	35.01765321925569	454.68814161530935	0.3326899245413121	0.31730245990701983	0.7878240122718808
CELLBIN_50629	L3/4 IT neurons	CellType_Spatialid	0.25740487193174505	459.5171143783658	424.16197312211847	0.47644757509829844	0.45249130242242547	0.7369657487287709
CELLBIN_37053	L3/4 IT neurons	CellType_Spatialid	0.014627183944397848	84.25157313392208	471.60654190054066	0.2254025084242918	0.2083649442363078	0.8416306135390803
CELLBIN_49834	L3/4 IT neurons	CellType_Spatialid	0.17302112512608342	305.97361995076204	430.7674648595456	0.41707494227406083	0.39660959119774447	0.7782135957132608
CELLBIN_45706	L3/4 IT neurons	CellType_Spatialid	0.19206940833702152	501.9104274089429	441.5335647672392	0.3653809753779232	0.3422758036491029	0.9684441910234899
CELLBIN_58150	L3/4 IT neurons	CellType_Spatialid	0.02911291036656433	70.94163863342331	459.2881162935994	0.283692952033084	0.2656636936182368	0.8146228432423411
CELLBIN_58352	L3/4 IT neurons	CellType_Spatialid	0.09822823568558528	155.3873104561828	436.0030562123015	0.3770310866703145	0.3565695921032448	0.7696995281723036
CELLBIN_55671	L3/4 IT neurons	CellType_Spatialid	0.11324636824297951	210.86385540358873	432.09410497954804	0.3674805566717126	0.3404136183218102	0.784498341854332
CELLBIN_31642	L3/4 IT neurons	CellType_Spatialid	0.02649677277110534	57.01452778408607	460.6767219555198	0.33392717523172477	0.3218374519212797	0.7884778399567923
CELLBIN_40755	L3/4 IT neurons	CellType_Spatialid	0.09145707121705317	126.55640533097704	437.9614716385802	0.41003050927227447	0.39412264993924034	0.7370560859677154
CELLBIN_48514	L3/4 IT neurons	CellType_Spatialid	0.3876116353358071	670.4535692525171	394.31788264746865	0.5186623254590585	0.4901290665740119	0.8010727286163077
CELLBIN_56722	L3/4 IT neurons	CellType_Spatialid	0.24748259436216552	633.9925458901184	444.9384962234779	0.4107277913199275	0.391254617468509	1.0087618494699357
CELLBIN_61960	L3/4 IT neurons	CellType_Spatialid	0.02445984037366183	68.01812273812104	461.71852537756916	0.2837890271046622	0.2671017025337249	0.8134831069162208
CELLBIN_50454	L3/4 IT neurons	CellType_Spatialid	0.07484398570820959	150.89436130295323	449.9086458929245	0.3398881588378352	0.3191674914436448	0.7944666537927638
CELLBIN_39220	L3/4 IT neurons	CellType_Spatialid	0.3668569016773133	885.8999248155831	433.1016442340074	0.4814057639993021	0.4526797255591562	0.9570896427169415
CELLBIN_62920	L3/4 IT neurons	CellType_Spatialid	0.015461557005211957	57.592016455915356	466.6136911426945	0.271369732682628	0.25842041864997	0.8198116939168736
CELLBIN_36558	L3/4 IT neurons	CellType_Spatialid	0.29585933540682197	742.1844648402696	443.1211834924111	0.4298621544533318	0.4128754736257369	1.2836089645947275
CELLBIN_51475	L3/4 IT neurons	CellType_Spatialid	0.05953266591635724	82.77317536528145	448.80867162389677	0.35702348888946495	0.34363216841545574	0.7744172026012106
CELLBIN_55628	L3/4 IT neurons	CellType_Spatialid	0.029186306611196554	60.07565530170604	458.3508102475183	0.2812614832586782	0.2635426278332491	0.8163187099180904
CELLBIN_43815	L3/4 IT neurons	CellType_Spatialid	0.03991068165949507	151.7206290602405	465.94410011795986	0.28097357307520276	0.2605114185416422	0.8230127269967455
CELLBIN_42464	L3/4 IT neurons	CellType_Spatialid	0.09263905052827447	99.41875977252631	440.44913870870323	0.4000041308247793	0.3912688180988533	0.753763975597421
CELLBIN_54138	L3/4 IT neurons	CellType_Spatialid	0.4324351715160806	784.9583773945344	405.7732925952033	0.5453430618418331	0.5217642027382664	0.865852092191304
CELLBIN_49452	L3/4 IT neurons	CellType_Spatialid	0.2879534936215365	577.5379300460038	431.31538363694034	0.4584743683833762	0.4387113211484269	0.891583123644257
CELLBIN_45235	L3/4 IT neurons	CellType_Spatialid	0.16064411820588784	333.75371936634775	439.5659077197476	0.3705393877838201	0.35369166221466797	0.898188409627301
CELLBIN_54580	L3/4 IT neurons	CellType_Spatialid	0.29579094616610363	420.46025593789886	409.8433175181774	0.5082503020862534	0.4863794095738254	0.7124732458784607
CELLBIN_35526	L3/4 IT neurons	CellType_Spatialid	0.14753392238876847	252.88306392172092	434.2230696011513	0.3925630451860174	0.37431946570138147	0.8017563660280441
CELLBIN_50584	L3/4 IT neurons	CellType_Spatialid	0.3465261229077531	431.75702275163985	390.88901241468295	0.5596189897297073	0.5336038423769821	0.6305626879998497
CELLBIN_45830	L3/4 IT neurons	CellType_Spatialid	0.33503203590780317	600.3571466493828	410.842157986104	0.48304363560846847	0.46389891661879995	0.9428155011907183
CELLBIN_54381	L3/4 IT neurons	CellType_Spatialid	0.01562592696458628	79.24163839822405	471.85381395841193	0.24908456677642632	0.23574795598458154	0.8301882263677036
CELLBIN_42077	L3/4 IT neurons	CellType_Spatialid	0.39527470910070384	512.029999975148	393.5536995913386	0.5622572594428916	0.5418628837884945	0.6983737052402238
CELLBIN_53858	L3/4 IT neurons	CellType_Spatialid	0.09322012479528784	260.67543699884084	449.9108184276575	0.3582434239535177	0.3329677392006404	0.7828506059804079
CELLBIN_52621	L3/4 IT neurons	CellType_Spatialid	0.07231755280323852	123.83569190639608	446.6762115098878	0.3511385505523603	0.3377451826170458	0.7886142149833665
CELLBIN_56308	L3/4 IT neurons	CellType_Spatialid	0.017831557681515838	53.14337850666773	471.02847855363314	0.27407377187835663	0.2635659100065887	0.8181780200571478
CELLBIN_50554	L3/4 IT neurons	CellType_Spatialid	0.037729139285651615	130.60799405218222	467.8472195783105	0.2994255396835919	0.2854775148500749	0.8100451527266348
CELLBIN_55464	L3/4 IT neurons	CellType_Spatialid	0.24887125158899515	371.2233508133833	426.3258190483714	0.47362145178136383	0.4594249595970638	0.783097556657349
CELLBIN_56948	L3/4 IT neurons	CellType_Spatialid	0.017016550617164176	30.485298607816688	466.2645073058452	0.27236732242825357	0.2611074144064589	0.8189831658797757
CELLBIN_47267	L3/4 IT neurons	CellType_Spatialid	0.4581188436896934	2174.231359351692	462.8634085275022	0.5816741734007655	0.5509460463976453	1.8478350162229864
CELLBIN_52036	L3/4 IT neurons	CellType_Spatialid	0.04376080093448447	108.25177621749096	463.46285758368595	0.30154082918255765	0.28726022424108627	0.8131687324845164
CELLBIN_55204	L3/4 IT neurons	CellType_Spatialid	0.2565826276034134	542.4540873107951	429.42468488875517	0.4382711639512076	0.41048408233038486	0.8235970614477244
CELLBIN_48534	L3/4 IT neurons	CellType_Spatialid	0.012094701958361242	24.083186324211894	468.7468684432027	0.2864998568238215	0.2749953563072175	0.816656850068601
CELLBIN_52509	L3/4 IT neurons	CellType_Spatialid	0.3661459988631488	693.6478492184135	409.17938786307616	0.49941455362868864	0.468981459934583	0.8187069373064297
CELLBIN_46785	L3/4 IT neurons	CellType_Spatialid	0.04760407128026499	64.70711459977406	454.86742296354583	0.35946209575217525	0.3516675208174832	0.7709183342283976
CELLBIN_47332	L3/4 IT neurons	CellType_Spatialid	0.03778607307967742	72.30368280320207	461.27397807320375	0.3046992592431837	0.2940973895728583	0.8081501925121021
CELLBIN_51422	L4 IT neurons	CellType_Spatialid	0.13057511504924052	201.94418172108763	430.4805998801856	0.4394595250327239	0.41505217441953113	0.7586621519405068
CELLBIN_43971	L4 IT neurons	CellType_Spatialid	0.3934866842491596	616.2813578418231	401.8141768711282	0.5315844363299858	0.5060687832661299	0.8172282270361975
CELLBIN_52119	L4 IT neurons	CellType_Spatialid	0.285842109474768	447.046992272784	411.4969563452438	0.4880030658522248	0.45867693231177264	0.7634555522456475
CELLBIN_54285	L4 IT neurons	CellType_Spatialid	0.3189399016230221	476.59086175428575	405.94992282283226	0.5178882287233837	0.49189511921470486	0.7369618465363565
CELLBIN_42303	L4 IT neurons	CellType_Spatialid	0.3343035910662527	491.72682765545517	402.33423897358966	0.5222409939491961	0.4972750942153439	0.7472314612994859
CELLBIN_55084	L4 IT neurons	CellType_Spatialid	0.003129767961071247	49.84483306867271	487.3739458633664	0.15908355534633792	0.14271746474386574	0.9153710096055092
CELLBIN_52495	L4 IT neurons	CellType_Spatialid	0.19652925914567626	493.7734706439733	447.2619923881905	0.3762864166533865	0.3518895936704168	0.9699186222771068
CELLBIN_53465	L4 IT neurons	CellType_Spatialid	0.020816681163181222	95.62270717283161	469.9711838994131	0.27166657629810376	0.2530458986984867	0.869827066225606
CELLBIN_37570	L4 IT neurons	CellType_Spatialid	0.25086382815624253	380.1612386574668	412.96439698705393	0.4666564517760211	0.4442237946315824	0.8008700245468946
CELLBIN_44604	L4 IT neurons	CellType_Spatialid	0.26699447849466296	445.4158146153312	419.006148084676	0.49243585741944046	0.46575233433032803	0.7442081099741884
CELLBIN_55695	L4 IT neurons	CellType_Spatialid	0.05828245002361662	140.14394648459222	459.67838698673916	0.34341190929889337	0.3259188182337532	0.8311985125102601
CELLBIN_48041	L4 IT neurons	CellType_Spatialid	0.5226460393609761	1048.2501581111449	397.9301036363578	0.5973846304634889	0.5702858336711919	0.8981569069367292
CELLBIN_54109	L4 IT neurons	CellType_Spatialid	0.1884511109832329	359.9940341703606	426.55538498082416	0.416608684267088	0.38792077465074987	0.8176068651537965
CELLBIN_55726	L4 IT neurons	CellType_Spatialid	0.36524565748110643	478.1690696753001	394.11701537511277	0.5538830721577582	0.5314706411637314	0.7073468294390621
CELLBIN_33488	L4 IT neurons	CellType_Spatialid	0.08171120449940072	152.21928354722442	446.0556135564928	0.3695202095616451	0.3500821278733749	0.8160792990012536
CELLBIN_64059	L4 IT neurons	CellType_Spatialid	0.054703748658158115	188.1505926179317	469.21236536293304	0.31800398804527497	0.3049934752740054	0.8583976560397082
CELLBIN_53734	L4 IT neurons	CellType_Spatialid	0.015413176970770987	42.718050522696316	472.12939703386587	0.24446223259437408	0.2269003697888805	0.8831619250331898
CELLBIN_46599	L4 IT neurons	CellType_Spatialid	0.09073204025179625	153.4718124698881	449.66863132854115	0.38420392290889566	0.37112171477922457	0.8115926003189661
CELLBIN_53810	L4 IT neurons	CellType_Spatialid	0.1427768622268439	371.3334300616814	439.8586218233024	0.35459226399069643	0.32474764731894573	0.8827573012366062
CELLBIN_49901	L4 IT neurons	CellType_Spatialid	0.3481178456855739	553.0059786020158	401.3784219090469	0.5074064999688808	0.4856073471850675	0.8493802656360264
CELLBIN_45792	L4 IT neurons	CellType_Spatialid	0.11964839078093031	171.05796947560782	434.58215448787416	0.4273178055726271	0.40956704413199113	0.7716175068308114
CELLBIN_41659	L4 IT neurons	CellType_Spatialid	0.08912448609535625	207.6491464440238	446.1286777630201	0.35520215932906557	0.33290388867680143	0.8338862800534675
CELLBIN_51615	L4 IT neurons	CellType_Spatialid	0.28477008601215537	388.8882515338896	409.48899641133573	0.5340477345008868	0.5120490188188397	0.6883110724472099
CELLBIN_50750	L4 IT neurons	CellType_Spatialid	0.4002280729677443	514.2215622633622	390.97391770764534	0.5717574590553498	0.5510336707233154	0.7068221456598849
CELLBIN_52551	L4 IT neurons	CellType_Spatialid	0.2781354049437829	404.5678083906241	411.16716264837	0.4886671834629086	0.46213911321831913	0.7630301340685601
CELLBIN_51391	L4 IT neurons	CellType_Spatialid	0.42534867684623323	714.2564427639226	396.82978595907616	0.5496079957523312	0.5217298997456562	0.7909851991782639
CELLBIN_41848	L4 IT neurons	CellType_Spatialid	0.18037094527942865	266.02117900939004	426.64982595719	0.41097908376119996	0.3918675734843366	0.8537349447729831
CELLBIN_50961	L4 IT neurons	CellType_Spatialid	0.18717644213833315	359.3361069135262	440.1784782811411	0.43464764355075197	0.4167934177479312	0.8129821041925885
CELLBIN_50842	L4 IT neurons	CellType_Spatialid	0.3625138491243971	431.57496552533246	388.58614378484253	0.5397577965406609	0.5176145454654933	0.7480377089115559
CELLBIN_53009	L4 IT neurons	CellType_Spatialid	0.4043763716183792	639.4456466695319	404.03217814921004	0.5487306657776981	0.5254907231874784	0.7848457540733639
CELLBIN_60530	L4 IT neurons	CellType_Spatialid	0.043434860798279094	293.14410529135387	481.3212456536354	0.2529360406872786	0.22333433351511206	0.8976217725521698
CELLBIN_53128	L4 IT neurons	CellType_Spatialid	0.32882276915652114	452.51051422797735	395.03029388113475	0.5155980852369055	0.4917804353444217	0.7649608112977493
CELLBIN_53463	L4 IT neurons	CellType_Spatialid	0.11179598482918003	310.21871459938694	455.6907402594976	0.35118910150676913	0.33023760070625674	0.868180456155746
CELLBIN_46904	L4 IT neurons	CellType_Spatialid	0.27799044882565704	620.0543398430708	429.5135218077237	0.4266478842821792	0.39658955727216594	0.9517780825655933
CELLBIN_63492	L4 IT neurons	CellType_Spatialid	0.0785788838788049	259.0406581214304	466.35564096872963	0.30282537528622966	0.2813810965399586	0.8990275768466147
CELLBIN_47539	L4 IT neurons	CellType_Spatialid	0.37178559456682697	580.0205983455353	406.10436003425025	0.5275914866235301	0.5044360808873619	0.8038939707287592
CELLBIN_37189	L4 IT neurons	CellType_Spatialid	0.030482482742516335	103.5005116545262	474.4244509368024	0.2918341431063828	0.28076699467205035	0.8623297527285639
CELLBIN_52527	L4 IT neurons	CellType_Spatialid	0.4254242676923157	739.7631387283337	404.2992039210386	0.5505866085730685	0.5259584700744344	0.8185227864042786
CELLBIN_53690	L4 IT neurons	CellType_Spatialid	0.22035644484373176	424.98735251633326	441.687604891121	0.41793739553064163	0.4002753287457453	0.9336207776328208
CELLBIN_50384	L4 IT neurons	CellType_Spatialid	0.20613365035850761	225.49982627336337	415.6095196145926	0.4589309058754334	0.4413903220766318	0.7840476703505769
CELLBIN_51462	L4 IT neurons	CellType_Spatialid	0.28881551712944925	470.9262929517176	417.5571172393454	0.45922197443596446	0.4417751781739161	0.9668415768658022
CELLBIN_48220	L4 IT neurons	CellType_Spatialid	0.375218796248852	498.77106226519413	393.50707113106154	0.5532534215251371	0.5303195356926984	0.7187779127567016
CELLBIN_55199	L4 IT neurons	CellType_Spatialid	0.31015382803240255	643.4861353965032	417.800288765494	0.47569774883854005	0.4431488431319313	0.8162310918859638
CELLBIN_39940	L4 IT neurons	CellType_Spatialid	0.007243693963260185	43.69113820821902	482.2358149408876	0.22095857689456	0.20649527731097012	0.8939059304549818
CELLBIN_56764	L4 IT neurons	CellType_Spatialid	0.0462985901443904	68.28421791020166	456.99356352349764	0.3489147688554082	0.3360939180962171	0.824986864683821
CELLBIN_38358	L4 IT neurons	CellType_Spatialid	0.4634274644642273	588.6574195200651	379.43700251717604	0.609419385901787	0.5880674903082255	0.6655364047190055
CELLBIN_53801	L4 IT neurons	CellType_Spatialid	0.34620332514741636	594.0321829423153	406.12166282465614	0.5165332033803949	0.48722753866098373	0.7596021558543776
CELLBIN_46638	L4 IT neurons	CellType_Spatialid	0.03677860468555517	46.66528533743322	460.4502653981447	0.34700092401906385	0.33685204093586296	0.8262792675693409
CELLBIN_47210	L4 IT neurons	CellType_Spatialid	0.21043844645998994	317.76856315009354	426.28965399685995	0.4511722048379213	0.43234260326705176	0.801374229412216
CELLBIN_50663	L4 IT neurons	CellType_Spatialid	0.15382057210305117	296.8245403854398	439.50429079526964	0.41941420406731506	0.39716776541194115	0.7951668157303311
CELLBIN_39156	L4 IT neurons	CellType_Spatialid	0.09974367847052133	155.24149336701151	444.8300057598322	0.42748069984738524	0.41488454159942617	0.7688837459605192
CELLBIN_61821	L4 IT neurons	CellType_Spatialid	0.07047706169812729	566.3760142755463	500.99836602250065	0.2484623009895755	0.21784112038781894	0.9622432764688884
CELLBIN_63797	L4 IT neurons	CellType_Spatialid	0.03412240320132358	188.77970812998836	482.2313153910266	0.2346499298180367	0.21618609548294898	0.9180357981066906
CELLBIN_44698	L4 IT neurons	CellType_Spatialid	0.4341907736691425	838.8691031820799	406.8408032150081	0.5409499085816202	0.5198304198817671	1.011689985502174
CELLBIN_42163	L4 IT neurons	CellType_Spatialid	0.12545869283831623	114.84689870667371	431.65869845205765	0.45371843522715016	0.4410768379154754	0.7481418282927846
CELLBIN_43560	L4 IT neurons	CellType_Spatialid	0.3738155433650721	541.5362895947142	398.40149848900614	0.5446080827340639	0.5183480644171979	0.7264870359329874
CELLBIN_51084	L4 IT neurons	CellType_Spatialid	0.5287021788763558	1150.2059318183158	403.3932294774912	0.6024454573253023	0.5752635276838987	0.8811786274806108
CELLBIN_47976	L4 IT neurons	CellType_Spatialid	0.31261288204703674	452.8916378386978	410.8484918371682	0.5151865547124305	0.49285401669443474	0.7518997586820734
CELLBIN_53643	L4 IT neurons	CellType_Spatialid	0.1330562310727912	254.90863831601337	440.21525775498145	0.42640299032890283	0.4039560225550232	0.7739038583084562
CELLBIN_54609	L4 IT neurons	CellType_Spatialid	0.09387293609838615	109.68006890118991	435.4058062619345	0.423720235473171	0.40411829575897756	0.7705715042142461
CELLBIN_59235	L4 IT neurons	CellType_Spatialid	0.14773848164118686	259.0499905487301	440.7031535910803	0.422160512023901	0.40389677256962186	0.7937736689207276
CELLBIN_51684	L4 IT neurons	CellType_Spatialid	0.06973405855845338	208.51073020843285	462.21394006706925	0.3534628284928386	0.33294541385439197	0.8254928251797712
CELLBIN_48055	L4 IT neurons	CellType_Spatialid	0.28018090351976815	399.6259192186444	412.5326720417641	0.48270194035820035	0.4588075105682234	0.7913220976987468
CELLBIN_52400	L4 IT neurons	CellType_Spatialid	0.02284786240039168	60.405868920772065	471.2096187870999	0.2861671261782225	0.27543592655229016	0.8625454885075404
CELLBIN_52537	L4 IT neurons	CellType_Spatialid	0.36976432409823845	534.004046092074	397.9185797677526	0.5312181599226001	0.5056556236186006	0.7678729757542629
CELLBIN_51956	L4 IT neurons	CellType_Spatialid	0.01400691470487863	92.90159214060652	478.18091292898777	0.20095558119010618	0.18010176976445766	0.9066575080984707
CELLBIN_50723	L4 IT neurons	CellType_Spatialid	0.04378703993453138	99.85250215165057	460.2191914807449	0.3462880756287645	0.3311843748330003	0.8265273215044358
CELLBIN_53807	L4 IT neurons	CellType_Spatialid	0.3043072852824655	493.4714027186756	406.8103991041059	0.49632694005959377	0.47009947437718563	0.7754314187622733
CELLBIN_47168	L4 IT neurons	CellType_Spatialid	0.10174062180914852	158.83134329276226	445.0614214350333	0.393142897572313	0.38053394714281474	0.8093771993077145
CELLBIN_40277	L4 IT neurons	CellType_Spatialid	0.17153714118534052	290.1817271692349	436.94189409521545	0.4427898605966905	0.4248912705017073	0.7804149546193646
CELLBIN_48128	L4 IT neurons	CellType_Spatialid	0.030913056216331246	137.79479454045588	470.3135791439568	0.2802426235439899	0.26259509157968425	0.8681298051275319
CELLBIN_54104	L4 IT neurons	CellType_Spatialid	0.5475617258134062	1054.563921219363	402.93306085904237	0.6287044555672434	0.6084805694881079	0.8856366012477814
CELLBIN_47470	L4 IT neurons	CellType_Spatialid	0.2504648730254442	279.45446497943067	405.67400902053106	0.5008519617717001	0.4804657469498026	0.7310579066510264
CELLBIN_53317	L4 IT neurons	CellType_Spatialid	0.284600376398066	492.7003947383298	418.716399447377	0.46196917546987754	0.4367081912210738	0.8574356565842071
CELLBIN_52409	L4 IT neurons	CellType_Spatialid	0.02738961918076123	42.20857126360288	466.0938923447026	0.32979966677447947	0.32151339405654544	0.8376115573070173
CELLBIN_50199	L4 IT neurons	CellType_Spatialid	0.29839027806048135	495.3380812762527	421.1494439533985	0.49763458409684147	0.4753405743080621	0.7827397371083168
CELLBIN_43634	L4 IT neurons	CellType_Spatialid	0.387120833127059	553.4497937508226	401.05705669562246	0.5406005305965966	0.5172254846034664	0.7805945391494515
[truncated: 444,367+ more rows]
